# Supplementary material for: Human KIT+ myeloid cells facilitate visceral metastasis by melanoma
Source: J Exp Med. 2021 Apr 15;218(6):e20182163. doi: 10.1084/jem.20182163 (PMC8056753; doi:10.1084/jem.20182163)
Supplement: Table S2 — lists the genes in the annotated immune modules. [file JEM_20182163_TableS2.xlsx]

## Sheet: JEM_20182163_DataS1
Modules	No	Genes in dataset
B cell/ Plasma Cells	M.4.10	AFF3,BANK1,BLK,BLNK,CCR6,CD79A,CD79B,CNTNAP2,COBLL1,CXCR5,EBF1,FCER2,FCRL1,FCRL2,FCRL5,FCRLA,HLA-DOA,HLA-DOB,KIAA0125,MS4A1,OSBPL10,SLC9A7,SPIB,STAP1,STRBP,TAP2,TCL1A,TSPAN13,VPREB3
B cell/ Plasma Cells	M4.11	BLOC1S5-TXNDC5,CAMK1G,CD38,GLDC,IGJ,TNFRSF17,TXNDC5
Cell Cycle	M2.2	AATK,ADAM18,ADCY10,ADRA1A,AGPAT3,AMFR,ANKRD40,ASIC4,BCO2,BIRC2,C2CD4C,C7orf50,CACNA1A,CALN1,CAPN6,CBX5,CCDC19,CCDC85B,CCL7,CDH9,CFI,CLRN1,COQ4,CRB2,CTC-493L21.2,CYB561D1,DCAF10,DLG5,DMRT1,DMRTC1B,EML1,FAM153B,FAM83F,FBXL19,FLVCR1,FOXD4L5,FRMD4B,GCNT4,GNAS,GPR137,HACE1,HAUS1,HNRNPUL1,ING1,IPO9,JADE1,JAGN1,KALRN,KCNJ10,KREMEN2,KRT81,KRT86,LMAN1,MARVELD1,MCL1,MEX3A,MIR29A,MLLT3,MOS,MSI2,NAT8L,NEO1,N…
Cell Cycle	M3.3	ANLN,APOBEC3B,ASPM,AURKA,CCNA2,CCNB2,CDC20,CDCA5,CDK1,CDKN3,CDT1,CENPA,CENPM,CEP55,CHEK1,DTL,ELL2,GGH,GINS2,HMMR,KIAA0101,MCM4,MELK,NCAPG,NUSAP1,ORC1,PARPBP,PLK4,PRC1,RRM2,SLC2A5,SPAG5,STIL,TIMD4,TK1,TOP2A,TPX2,TRIP13,TTK,TYMS
Cell Cycle	M3.5	ACAT2,AKR1B1,ALG8,ARL1,ASCC3,BCCIP,BLMH,BZW2,C9orf172,CDK4,CDK5RAP1,CHCHD10,CIRH1A,CMTR2,CNPY4,COG6,CRYZ,CSE1L,CUTA,CWC27,DCTPP1,DPH2,DUSP12,EBAG9,EBNA1BP2,ECI2,EEF1E1,ELP4,ENOPH1,EXOSC6,EXOSC9,FAIM,FASN,FH,FN3KRP,FTSJ1,GEMIN6,GOT1,GOT2,GRWD1,GTPBP4,HADH,HDDC2,HEATR2,HNRNPR,HSPA9,ICMT,ICT1,IDH3A,ISOC1,LEO1,LONP1,LTV1,MAGED1,MANEA,MCM3,METTL23,MRPL3,MRPL32,MRPL38,MRPL39,MRPL46,MRPL50,MRPL9,MRPS12,…
Cell Cycle	M4.7	ABCE1,ABHD15,AC093323.3,AKAP11,ANAPC1,ANKRD46,ARL14EP,ARMC1,ASF1A,ATM,BMI1,BUB3,C12orf29,C2orf44,CA5B,CASD1,CBLB,CCND2,CDC25B,CEP290,CLEC2D,COQ10A,CYP4V2,DOCK10,EHBP1,EP400,ESYT1,EXOSC5,FAM35A,FBXO21,FYN,GGA2,GLOD4,HIBADH,IFT74,IGIP,KMT2A,LANCL1,LPIN1,LRPPRC,MAP3K4,MPRIP,MRPS27,MTAP,MTR,NIFK,NKRF,NOC3L,NPAT,NPM1,NT5DC1,NUP210,PDCD11,PEX3,PHF14,POGLUT1,POP5,PURA,RRN3,SHQ1,SLAIN1,SLC25A36,SLC38A1,S…
Cell Cycle	M6.11	BUB1B,CCNB1,CCNE2,CDC25A,CDCA3,CENPW,CKAP2L,EXO1,HJURP,KIF14,KIF15,KIF20A,KIF2C,MCM10,NUF2,POLE2,POLQ,SLC27A2,ZWINT
Cell Cycle	M6.16	APOBEC3H,ATAD2,CCNF,CDCA2,CDCA8,CENPF,DSCC1,ERCC6L,EZH2,FAM72A,FAM72B,FAM72D,FANCI,FBXO5,FEN1,GMNN,H2AFX,MAD2L1,MCM2,MTFR2,NDC80,OIP5,PRR11,PSAT1,RAD51AP1,SGOL2,SMC2,TIMELESS,TIPIN,UBE2T,UCK2
Cell Cycle	M9.42	ATAD5,C16orf59,CASC5,CPSF6,E2F7,E2F8,GTSF1L,KIAA0101,LRP8,NEIL3,NPTX1,RGS1,SKP2,TUBB4A,WDR90,ZWILCH
Cell death	M6.6	ARFIP1,BAZ1A,BCL3,CARD6,CLEC12A,CPEB4,CSTA,DRAM1,FES,FNDC3B,GNB2,HIST1H2BC,HK3,HSPA6,LAMP2,LILRA2,LILRA6,LILRB3,LRRC25,MCTP1,MNDA,NLRC4,NLRP3,NRBF2,NTSR1,PILRA,PLAUR,PLIN3,POLR2J2,POLR2J3,RAB20,RASGRP4,SERPINB1,SIGLEC9,SLC22A17,SLC36A1,STK3,STX11,TBC1D8,TMEM154,UBN1,VASP,VPS9D1
Cell death	M6.13	AL163636.6,ANG,ATL3,BCKDK,C3AR1,CALML4,CD14,CD300C,CIDEB,CTD-2545G14.7,CTSD,DEDD2,DUSP3,EMILIN2,EPN1,EXT1,FADD,FAM129B,FBXL20,FCN1,FLCN,GABARAP,GALK1,GAPT,GRAMD1A,IFI30,IL4R,MAP3K6,MARCO,MOB3A,NACC2,NAPRT1,PIK3R2,PPM1M,PRR24,RAB32,SERPINB2,SIPA1L1,SLC26A6,SLC43A2,SLC9A1,SMARCD3,ST3GAL2,TBC1D2,TNFRSF1B,TP53I3,TPD52L2,TRPV4,TSPO,UPP1
Cytotoxic/NK Cell	M3.6	ABCB1,AUTS2,CD160,CD8A,CLIC3,CTSW,EOMES,FASLG,FGFBP2,GNLY,GPR114,GPR56,GPR68,GZMA,GZMH,GZMM,HOPX,IFNG,IL2RB,KIAA1671,KIR3DL1,KIR3DL2,KLRC3,KLRC4-KLRK1,KLRD1,KLRF1,KLRG1,KLRK1,LDOC1L,MCOLN2,NCALD,NCR3,NKG2-E,NKG7,PLEKHF1,PPP2R2B,PRF1,PRR5L,PRSS23,PYHIN1,SBK1,SH2D2A,SYTL2,TGFBR3,TSEN54,ZNF683
Cytotoxic/NK Cell	M8.46	AKR1C3,BTNL3,CXCR6,GZMB,KIR2DL1,KIR2DL3,KIR2DL4,KLRB1,KLRC1,MYOM2,PDGFD,PTGDR,SH2D1B
Inflammation	M3.2	ABHD2,AC138035.2,ACSL1,ACSL4,ALOX5,ANKRD33,APMAP,AQP9,B4GALT5,BASP1,BCL6,BET1L,BST1,CCPG1,CD55,CDA,CEBPB,CEBPD,CREB5,CRISPLD2,CSF3R,CST7,DGAT2,DHRS13,DKFZP667F0711,DNAJC25-GNG10,DUSP1,DYSF,EPAS1,ETS2,EXOC6,F5,FAM129A,FAM157B,FLOT1,FLOT2,FOLR3,FPR2,FUT7,GCA,GLT1D1,GNG10,GPR97,HAUS4,HCK,HIST2H2AA4,HIST2H2BE,HMGB2,IL17RA,IL1RAP,IL1RN,ITGAM,KCNJ15,KLHL2,LILRA1,LIN7A,LINC00265,LINC01001,LTB4R,LY96,MAN…
Inflammation	M4.2	ALPL,ANXA3,BMX,C19orf59,CA4,CASP5,CLEC4D,CR1,CYSTM1,FCAR,FKBP5,GPR141,GRB10,IL18R1,IL18RAP,IL1R2,IRAK3,KREMEN1,LIMK2,LMNB1,LRG1,MAPK14,MCTP2,MMP9,NSUN7,OPLAH,OSM,PGLYRP1,PLIN4,PRDM5,PSG1,PSG11,PSG2,PSG3,RP11-1220K2.2,S100A12,S100P,SAMSN1,SERPINA1,SIPA1L2,SLC2A14,SOCS3,TLR5,VNN1,VNN2,WDFY3
Inflammation	M4.6	AKIRIN2,ALOX5AP,APAF1,APBB1IP,APH1B,ATF6,ATG7,ATP6V0D1,B9D2,BRI3,C16orf72,C9orf66,CASP4,CD97,CDK14,CFLAR,CHIC2,CHMP2A,CHSY1,CKLF,CKLF-CMTM1,CLIC1,CNEP1R1,CSNK1D,CSRNP1,CTNNA1,CYTH4,DDAH2,DIP2B,DNTTIP1,ENTPD1,ERO1L,ETV6,FAM160B1,FAM65B,FBXL5,FCGR2A,FTH1,GLA,GLIPR2,GMPR2,GNG5,GRN,HEBP2,HTATIP2,IFITM2,IFNAR1,IFNGR2,IL10RB,IRF2,ITPRIP,JDP2,LAMP2,LAT2,LITAF,LSP1,LYN,LYRM1,MAPK3,MEFV,MICU1,MIDN,MLKL,MS…
Inflammation	M4.13	ACOX1,ACTN1,AGPAT9,ARHGEF40,ASAP1,C1RL,C5AR1,CEP19,CHST15,CSF2RA,CTBS,CXCL1,CXCR1,CXCR2,DENND3,DENND5A,DKFZP761J1410,DOCK5,ELF2,EMR2,FAM53C,FOS,FPR1,FRAT1,FRAT2,GAB2,HLX,IFRD1,IL13RA1,IL1B,LAMP2,LRP10,LSMEM1,MBOAT7,MOSPD2,MTHFS,MTMR3,MXD1,NCF4,NINJ1,NLRP12,NUMB,P2RY13,PACSIN2,PANX2,PELI1,PFKFB4,PTEN,RASSF2,RNF141,RP11-38G5.4,RP4-576H24.4,RRAGD,SDCBP,SIRPB1,SIRPD,SKAP2,SLC19A1,SLC6A6,SPI1,SSH2,ST2…
Inflammation	M5.1	ABHD16A,ACSS2,ACTB,AD000671.6,AGPAT2,ANKS1A,ANTXR2,ANXA5,APH1B,ARFGAP3,ARHGAP19,ARID3A,ARIH1,ARPC3,ARPC5,ATG3,ATP6AP1,ATP6V0B,ATP6V0E1,ATP6V1B2,ATP6V1C1,ATP6V1D,AVL9,AZI2,BIN2,BNIP2,BTBD10,C1GALT1C1,C20orf24,CAB39,CAPZA2,CASP9,CCND3,CCR1,CD44,CD53,CHMP2A,CHMP2B,CHUK,CLIP1,CMTM3,CMTM6,CNN2,COLGALT1,CRADD,CSF2RA,CSNK1D,CTDP1,CTNNB1,CYB5R4,DHRS7B,DIRC2,DNAJB6,DSE,DTX2,DUSP18,E2F3,EDEM2,EFHD2,EHD1,EL…
Inflammation	M5.7	ACAP2,ADAM19,AMICA1,APPL2,ARHGAP9,ATP6V1A,ATXN1,BICD2,BID,C7orf25,C9orf72,CAMK2G,CARD8,CASC4,CBL,CD46,CD93,CDK5R1,CELF2,CHMP1B,CHMP3,CLEC4A,CNPY3,CORO1C,CPD,CPQ,CRK,CTSS,CXCL16,CYBRD1,DDX3X,DHRS12,DHRS7,EGLN1,ELF1,ERGIC1,EXTL3,FCGR2B,FCGRT,FNIP1,GOLGA7,H3F3B,HBP1,HLA-E,HPSE,HSD17B11,HSDL2,HSPA1L,ICAM3,IDS,IDS,IGF2R,IMPA2,INPP5A,IQGAP1,KBTBD7,KDM5B,KIAA0232,KIAA0247,KIAA0513,KLHL21,LEPROT,LMBRD1,L…
Inflammation	M7.1	ACPP,ACTR1A,ADCK4,AGO4,ALDH3B1,AMPH,AP3S2,APOBR,ARF5,ARHGAP26,ARHGAP30,ARHGEF11,ATP13A3,ATXN7L3,BCORL1,C15orf38-AP3S2,C17orf62,CALML4,CAP1,CAPN1,CARS,CAT,CD300LF,CDC42EP4,CDKN2C,CDKN2D,CHD7,CHKA,CHP1,COQ2,CORO2A,CPNE1,CPNE3,CTSA,CUX1,CYB5R1,CYB5R3,DBNL,DCTN2,DEDD,DENND1A,DNM2,DPYD,FAM20C,FAM214B,FAM217B,FAM45A,FSCN3,G6PD,GAPDH,GBGT1,GLRX,GLTP,GMIP,GPSM3,GRK6,GSN,H2AFY,HRH2,HYAL2,IL2RG,IMPDH1,IRAK…
Interferon	M1.2	BATF2,CMPK2,CXCL10,DDX60,EPSTI1,HERC5,HES4,IFI44,IFI44L,IFIT1,IFIT3,IFITM3,ISG15,LAMP3,LY6E,MX1,OAS1,OAS2,OAS3,OASL,OTOF,RSAD2,RTP4,SERPING1,SPATS2L,TRIM6,XAF1
Interferon	M3.4	AIM2,APOL6,ATF3,CCL8,CEACAM1,DDX58,DHX58,EIF2AK2,FBXO6,GALM,GBP1,GBP3,GBP4,GBP5,GBP6,HELZ2,HERC6,IDO1,IFI35,IFIT2,IFIT5,IFITM1,IFITM2,IRF7,LAP3,LGALS3BP,MOV10,MT1A,MT2A,OAS2,PARP10,PARP12,PARP14,PARP9,PLSCR1,PML,RP11-476D10.1,SAMD9L,SCO2, SEPT4,SOCS1,STAT1,STAT2,TIMM10,TNFSF10,TRIM22,TRIM5,UBE2L6,WARS,ZBP1,ZNF684
Interferon	M5.12	ABCA1,ACTA2,ADAR,ASPRV1,BST2,BTN3A1,C1QA,CARD16,CASP1,CHMP5,DHRS9,DRAP1,DYNLT1,ETV7,GADD45B,GBP2,HSH2D,IFI16,IRF9,ISG20,JPX,LGALS9,LHFPL2,MDK,NBN,NCOA7,NMI,NT5C3A,NTNG2,NUB1,PARP10,PHF11,PSMB9,RBCK1,REC8,RHBDF2,RNF213,RP11-468E2.4,SAMD9,SCO2,SP100,SP110,SP140,TAP1,TAP2,TCN2,TDRD7,TMEM140,TRAFD1,TRANK1,TRIM21,TRIM25,TRIM38,TRIM5,TRIM56,TRIM69,TYMP,UNC93B1,ZC3HAV1,ZNFX1
Mitochondrial	M5.6	ABRACL,ACAA2,ACTR6,ALG5,ARID4B,ARV1,ATAD1,BCCIP,BET1,BFAR,C12orf43,C14orf166,C1orf131,C2orf15,CCDC91,CCNG1,CCT8,CD69,COPS4,COX6C,CSTF2,CX3CR1,CYB5B,DAAM1,DDX21,DERL1,DHX36,DNAAF2,DNAJC15,DNAJC24,DNM1L,DSTN,DYNLT3,EIF1AX,EIF3J,EMP1,ESD,FOPNL,GGCT,GRPEL1,HMGN1,HSP90AA1,HYLS1,IGBP1,IMMT,ITGB1BP1,KANK1,KCTD6,KIAA0391,KIAA0391,KIAA1279,KLHL7,KTI12,LIAS,MAPK6,MAPK9,METTL5,MPC1,MRPL13,MRPL18,MRPL19,MRPL…
Mitochondrial	M5.10	ACAD9,ADHFE1,AFG3L2,AHSA1,AIFM1,AK2,AP000350.10,AP4E1,ARPC5L,ASUN,ATP1B3,ATP5J,ATPAF1,ATXN7L3B,BCAT2,BOLA2,BOLA2B,C12orf44,C15orf57,C16orf80,C16orf91,C19orf52,C19orf53,C1orf50,CCDC117,CCDC12,CCDC127,CDK2AP2,CHAMP1,CISH,CLPP,COPS6,COQ5,CSTF3,CUL1,CUL2,DAD1,DAP3,DARS,DCTD,DDT,DDX1,DDX19A,DDX50,DESI2,DHFRL1,DHX33,DNAJC8,DNPEP,DRG1,EDF1,EEF1D,EIF4G1,ERH,ETFB,EXOSC1,FAF1,FIP1L1,FNTA,FOCAD,GARS,GART,GC…
Mitochondrial	M6.2	AC024592.12,ALKBH5,ANAPC11,ANAPC5,AP3M1,AQR,ARFGAP2,ATP5I,ATP5L,ATP5O,ATP6V1F,ATPIF1,CALM1,CCNT1,CDK9,CERS2,CFDP1,CHURC1-FNTB,CLEC16A,CLPTM1L,CLTA,COA5,COG3,COMMD3,COMT,COX4I1,CPOX,CS,CSNK2A1,CYB561D2,CYC1,DDRGK1,DPM3,DUSP23,DUSP28,DYNLL2,EIF4ENIF1,EIF6,EMC6,EMP3,ERN1,EVI5L,FAF2,FAM32A,FAM96B,FBXL15,FNTB,G6PC3,GLG1,GLT8D1,GNPTG,GPKOW,HDAC1,HDAC3,HENMT1,HSD17B4,IDH3B,INO80C,INTS10,IQGAP2,KCNK6,KLH…
Mitochondrial	M6.12	AARSD1,APOA1BP,AVEN,BOLA3,BYSL,C19orf48,C1QBP,CCDC106,DFFA,DOLK,EIF2AK3,EIF5B,EXD2,FAHD2B,FAM3C,GCN1L1,GEMIN2,GLS,GPX7,GTF2H4,HLTF,IMP4,IMPDH2,IPO4,LAS1L,LSM5,MAGEH1,MRPL40,MRPS24,N6AMT2,NARS2,NDUFAF2,NDUFAF4,NFE2L3,NOP58,NUBPL,NUDCD2,PCCA,PDIK1L,POLR3E,PPRC1,PTGES3L-AARSD1,RAD51C,RCC1,RITA1,RP11-468E2.2,RPAP1,RPL23A,RPL3,RWDD2A,SEH1L,SETBP1,SHFM1,SLC5A6,TAF1A,TIMM44,TMEM41A,TMEM97,TRIM32,VARS2,Z…
Myeloid	M4.14	ABI3,ALDH2,AP1S2,ASGR1,CALML4,CARD9,CD1D,CD33,CD86,CECR1,CPNE8,CPVL,CSF1R,CST3,DPYSL2,FAM198B,FBP1,FZD2,GPBAR1,HMOX1,HNMT,KIAA1598,KLF11,KLF4,KYNU,LILRB1,LPAR1,LY86,MPEG1,MS4A14,MS4A7,MTMR11,NAGA,NRROS,OAF,PDK4,PLXNB2,RIN2,RP11-315D16.2,RTN1,S1PR3,SCIMP,SF3B4,SLC27A1,SLC2A6,SLC37A2,SLC46A2,SLC7A7,SNX30,TGFBI,TNS3,UBE2E2,VCAN,VENTX,ZFHX3
Myeloid	M5.15	ARG1,AZU1,BPI,CAMP,CEACAM6,CEACAM8,COL17A1,CTSG,DEFA1,DEFA1B,DEFA3,EIF1AY,ELANE,HLA-DRB5,HP,LTF,MMP8,MPO,MS4A3,OLR1,RETN
Protein Synthesis	M4.3	AP006222.2,APRT,BOD1,DDX18,EEF1G,FAM153C,HSF2,MCCC1,MIR3654,MPHOSPH10,NBEAL1,PEBP1,RPA1,RPL12,RPL14,RPL17,RPL35,RPL36,RPL4,RPL5,RPL7A,RPL9,RPS14,RPS18,SNRPD2,TMEM42,TOMM7,ZFAND1,ZNF22,ZNF32
Protein Synthesis	M4.5	ABHD17B,CASP6,CD164,CEP57,CYP51A1,DMXL1,EIF1AX,FAM122B,FAM162A,FAM72B,HSPA4,IER3IP1,LRRD1,LSM6,MBNL2,METTL7A,NAP1L1,NLK,NOP56,PTGES3,PTMA,REV3L,RNASEH2B,RNF168,RPL14,RPL23,RPL27A,RPLP1,RPS23,SBDS,SEPT7,SMIM12,SREK1,SRSF11,SUMO2,TAF9,THUMPD1,TXNL1,UTP3,VWA8,YIPF5,ZBTB11,ZBTB44,ZNF181
Protein Synthesis	M5.9	ANAPC16,ATP5S,BRWD1,CMPK1,COPS3,FAM104B,FAM173A,KIAA1191,KLHDC2,MAP4K5,NAP1L1,NME3,OCEL1,PIK3R2,PIK3R2,RORA,RPL11,RPL27,RPL30,RPL32,RPL39,RPL6,RPL8,RPS12,RPS16,RPS2,RPS25,RPS28,RPS29,RPS3A,SERF1A,SERF1B,SF3A2,TMEM14B,TXNDC12,TXNRD2,UROS,YBEY,ZCCHC7,ZNF585A
T cells	M4.1	ABLIM1,ADTRP,ARMCX2,ATP8B2,AXIN2,BACH2,BCL11B,BCL2,CCDC64,CCR7,CD248,CD28,CD3E,CD40LG,DHRS3,DOCK9,EDAR,EPHA4,EPHX2,FAIM3,FAM102A,FAM134B,FAM153A,FAM153B,FAM84B,GAL3ST4,GPR183,HOOK1,HPCAL4,ICOS,ID3,IL7R,KLHL3,LEF1,LINC00402,LRRN3,LTBP3,MAL,MAN1C1,NELL2,NSG1,OXNAD1,PRKCQ-AS1,SELM,SH3YL1,SLC16A10,SPOCK2,STMN3,TBC1D4,TCF7,TESPA1,THNSL1,TMEM204,TNFRSF25,TRAT1,TXK,ZNF329
T cells	M4.15	ARL4C,BIN1,CD2,CD247,CD27,CD5,CD6,CD7,CD96,CHMP7,DYRK2,GPR18,GRPEL2,GZMK,ITK,ITM2A,KLF12,LBH,LDHB,LY9,MORC4,MTX3,OCIAD2,PLCG1,PLEKHA1,PRKCH,PRKCQ,RASGRP1,RORA,S1PR1,SH2D1A,SIGIRR,SIRPG,SKAP1,TAPBPL,TC2N,THEMIS,TRMT11,ZAP70,ZNF256,ZNF827,ZNF831
T cells	M8.83	FAM117B,HLA-DMB,HLA-DPA1,HLA-DPB1,HLA-DQA1,PGAP3,PIK3IP1,ZNF395
Erythrocytes/Platelets	M1.1	ABLIM3,ACRBP,ACSBG1,ALOX12,ASAP2,BEND2,BMP6,C1orf198,CABP5,CALD1,CLDN5,CLEC1B,CMTM5,CTDSPL,CTTN,CXCL5,DAB2,DNM3,EGF,ENDOD1,F13A1,FAM69B,FHL1,FSTL1,GNAZ,GNG11,GP1BB,GP6,GP9,GRAP2,GUCY1A3,HIST1H2AG,HOMER2,ITGA2B,ITGB5,JAM3,LGALSL,LINC01011,MEIS1,MGLL,MMD,MMRN1,MTURN,MYL9,MYLK,NDUFAF3,NGFRAP1,NRGN,NT5M,PARVB,PDE5A,PDLIM1,PF4V1,PGRMC1,PROS1,PTGS1,RAB27B,RBPMS2,RP11-466L17.1,RP11-930O11.2,SAMD14,SCGB1…
Erythrocytes/Platelets	M2.3	AHSP,ALAS2,ANK1,ARHGEF12,ARL4A,BCL2L1,BNIP3L,BPGM,BSG,CA1,CCDC176,CISD2,CMBL,CTNNAL1,DNAJA4,DYRK3,EPB42,FAM210B,FAM46C,FECH,GMPR,GPR146,GYPE,HBD,HMBS,IFIT1B,IGF2BP2,ISCA1,KANK2,KLF1,KRT1,MARCH8,MBNL3,MICALCL,MXI1,NFIX,NPRL3,OSBP2,PIP4K2A,PITHD1,PLEK2,RBM38,RHAG,RNF182,SELENBP1,SIAH2,SLC14A1,SLC1A5,SLC2A1,SLC4A1,SLC6A8,SLC6A9,SLC7A5,SNCA,TBCEL,TGM2,TMCC2,TMEM56,TMOD1,TNS1,TRIM10,TRIM58,TSTA3,XK,YO…
Erythrocytes/Platelets	M3.1	ADIPOR1,AMDHD2,AP2A1,ASCC2,ATP6V0C,BCL2L1,C19orf77,CARM1,CDC34,CNPPD1,CTD-2207O23.10,DCAF12,DMTN,DPCD,DPM2,E2F2,ESPN,FAM117A,FAXDC2,FBXO7,FLCN,GATA1,GLUL,GRINA,GUCD1,GYPC,HAGH,HBG1,HBG2,HBQ1,HMBS,HPS1,KEL,MAP2K3,MCOLN1,MKRN1,MXI1,PBX1,PDZK1IP1,PHOSPHO1,PLVAP,PNPLA6,PSMF1,R3HDM4,RAB2B,RAB3IL1,RANBP10,RNF11,RNF123,RNF222,RP11-20I23.1,RUNDC3A,SEC14L4,SESN3,SLC25A37,SLC25A39,SMIM5,SPTA1,SRRD,ST6GALNA…
Erythrocytes/Platelets	M6.18	ACSL6,ALDH5A1,BPGM,CTSE,FLCN,GYPA,HEMGN,HEPACAM2,RAD23A,RFESD,RHD,RPIA,TFDP2,TMEM158,TSPAN7,USP12
