# Supplementary material for: Human KIT+ myeloid cells facilitate visceral metastasis by melanoma
Source: J Exp Med. 2021 Apr 15;218(6):e20182163. doi: 10.1084/jem.20182163 (PMC8056753; doi:10.1084/jem.20182163)
Supplement: Table S5 — shows DEGs of bulk RNA-seq on hCD33+ cells enriched from the spleen and liver of hNSG and hNSG-SGM3 mice. [file JEM_20182163_TableS5.xlsx]

## Sheet: JEM_20182163_DataS2
gene_name	hSGM3-CD33_TPM	hNSG-CD33_TPM	Log2_FC_hSGM3_vs_hNSG
OIT3	0.00995033	1.51072	-7.24628
ENAM	0.00995033	1.12817	-6.82503
UMODL1	0.0198026	1.16315	-5.8762
FCN3	0.0295588	1.58515	-5.74488
CD207	0.0392207	1.81645	-5.53336
KDR	0.0295588	1.26695	-5.42163
CYGB	0.0295588	1.06815	-5.17539
NAP1L3	0.0295588	1.0438	-5.14212
SLC7A3	0.0392207	1.34286	-5.09755
KCNA5	0.0392207	1.23547	-4.9773
LCN10	0.0676586	2.08069	-4.94264
NKG2-E	0.0392207	1.17557	-4.9056
NPR3	0.076961	2.25024	-4.86981
LCN6	0.0861777	2.51204	-4.8654
SHANK1	0.0582689	1.6312	-4.80706
SPTSSB	0.0392207	1.075	-4.77658
NKAIN2	0.0487902	1.15688	-4.56751
UGT3A2	0.0676586	1.56025	-4.52736
TMEM121	0.0676586	1.5433	-4.5116
NOG	0.0487902	1.01885	-4.3842
VAT1L	0.131028	2.68989	-4.3596
AP000349.2	0.0582689	1.16938	-4.32688
SMN2	0.122218	2.37676	-4.28147
MSLN	0.131028	2.30458	-4.13656
NPTX2	0.076961	1.35325	-4.13616
LGR5	0.0676586	1.17557	-4.11895
TINAGL1	0.076961	1.28923	-4.06624
ZNF135	0.0861777	1.37877	-3.99992
MPL	0.0953102	1.48614	-3.9628
MMRN1	0.10436	1.62531	-3.96108
GLYATL2	0.0676586	1.0438	-3.94743
BMP3	0.0953102	1.45629	-3.93352
HMHB1	0.0953102	1.45161	-3.92888
CBS	0.076961	1.16002	-3.91388
PACSIN1	0.113329	1.70111	-3.90789
RAMP2	0.0676586	1.01523	-3.90739
MFAP2	0.0676586	1.00796	-3.89702
CLEC4F	0.0953102	1.41099	-3.88793
MYCN	0.122218	1.76985	-3.85611
ARL9	0.076961	1.09192	-3.8266
C2orf88	0.10436	1.39377	-3.73935
HEMGN	0.113329	1.46787	-3.69514
CAPSL	0.165514	2.14242	-3.69421
TERT	0.182322	2.33505	-3.6789
CRYM	0.0953102	1.16315	-3.60926
HTR1F	0.0953102	1.1474	-3.5896
PLCB4	0.0953102	1.10856	-3.53992
C1QTNF4	0.131028	1.51732	-3.53358
CORO2B	0.198851	2.20166	-3.46883
KLRF2	0.139762	1.52606	-3.44876
DPYSL3	0.173953	1.88251	-3.43589
KLF1	0.19062	2.05412	-3.42975
FNDC5	0.122218	1.27815	-3.38654
IQCJ-SCHIP1	0.122218	1.25562	-3.36087
GPM6B	0.157004	1.54969	-3.30311
GZMK	0.131028	1.23837	-3.2405
DNTT	0.239017	2.24601	-3.23218
MAP2	0.139762	1.26413	-3.1771
LY6G6F	0.113329	1.0043	-3.14761
PTCRA	0.157004	1.39128	-3.14754
TTC24	0.262364	2.32239	-3.14597
MAPK15	0.131028	1.1314	-3.11016
PROM1	0.29267	2.51689	-3.1043
ZNF667	0.122218	1.02604	-3.06956
ME3	0.231112	1.92571	-3.05873
FSTL1	0.182322	1.47705	-3.01816
AADAT	0.215111	1.72455	-3.00306
ZNF423	0.14842	1.17557	-2.98561
CLDN10	0.165514	1.29746	-2.97066
TUBB1	0.223144	1.70475	-2.93351
FAM81A	0.139762	1.06471	-2.92942
APCDD1	0.198851	1.51293	-2.92758
CNN3	0.285179	2.14827	-2.91323
CTTN	0.173953	1.30563	-2.90797
TMEM40	0.173953	1.28923	-2.88974
SMO	0.198851	1.46787	-2.88397
TRH	0.239017	1.74047	-2.86429
KLRF1	0.14842	1.07158	-2.85199
ENAH	0.165514	1.19089	-2.84701
PTPRD	0.254642	1.82294	-2.83972
COL6A2	0.277632	1.97547	-2.83095
DACT1	0.24686	1.7544	-2.82922
PHLDB2	0.239017	1.69194	-2.82349
CD34	0.470004	3.30689	-2.81473
RIMBP2	0.182322	1.25846	-2.7871
ELN	0.157004	1.06815	-2.76625
SPINK2	0.463734	3.10995	-2.74552
BAALC	0.378436	2.52573	-2.73858
BEST3	0.371564	2.46555	-2.73023
SELENBP1	0.231112	1.53039	-2.72724
BGN	0.165514	1.07158	-2.69472
SLC16A9	0.157004	1.0043	-2.67732
NBL1	0.207014	1.30291	-2.65394
KLHL14	0.350657	2.20497	-2.65263
LUM	0.24686	1.5433	-2.64425
SPTA1	0.451076	2.80336	-2.63572
AXL	0.41871	2.55723	-2.61056
N4BP3	0.34359	2.09063	-2.60518
SCHIP1	0.239017	1.4422	-2.59309
TNFRSF17	0.24686	1.46557	-2.56969
PKLR	0.198851	1.17865	-2.56738
HRK	0.378436	2.22894	-2.55823
COL24A1	0.254642	1.49515	-2.55375
PF4	0.431782	2.51447	-2.54188
NKD2	0.19062	1.09527	-2.52252
ANGPT1	0.392042	2.21485	-2.49813
FAM178B	0.667829	3.75326	-2.49059
GUCY1A3	0.463734	2.59077	-2.48201
IRS1	0.207014	1.15373	-2.47851
TMEM246	0.262364	1.45862	-2.47496
PCDHGC3	0.254642	1.40364	-2.46263
KLRC2	0.215111	1.18479	-2.46148
ARHGAP42	0.231112	1.24415	-2.4285
PROC	0.207014	1.11186	-2.42517
LRRC32	0.19062	1.02245	-2.42326
SMARCA1	0.231112	1.20896	-2.3871
ALAS2	0.215111	1.12168	-2.3825
ARPP21	0.598837	3.09693	-2.37061
ENHO	0.41211	2.12704	-2.36775
ADD2	0.300105	1.5433	-2.36248
GYLTL1B	0.314811	1.61741	-2.36113
HPN	0.336472	1.72098	-2.35467
CALN1	0.207014	1.05431	-2.3485
CRIP3	0.398776	2.03078	-2.34838
AJUBA	0.207014	1.03318	-2.3193
CDHR3	0.398776	1.9865	-2.31658
AQP1	0.582216	2.89204	-2.31246
EBF1	0.708036	3.48615	-2.29974
KLRC4-KLRK1	0.378436	1.86097	-2.29794
ATP2A1	0.223144	1.09527	-2.29525
ABCB1	0.270027	1.32442	-2.29418
KCNMB4	0.24686	1.20597	-2.28843
RAG2	0.615186	2.99873	-2.28526
PLEKHG1	0.48858	2.37304	-2.28007
BEND5	0.438255	2.12585	-2.2782
MPPED2	0.270027	1.29746	-2.26452
BEND4	0.322083	1.53471	-2.25246
COL8A2	0.24686	1.16627	-2.24014
BTBD11	0.34359	1.61343	-2.23137
PXDN	0.512824	2.40243	-2.22796
KREMEN2	0.371564	1.73519	-2.22341
KCNA3	0.378436	1.7544	-2.21286
HPDL	0.425268	1.95303	-2.19927
ACY3	0.553885	2.52493	-2.18858
DNAJC12	0.29267	1.32176	-2.17511
CBX2	0.593327	2.67896	-2.17478
MYO16	0.223144	1.0043	-2.17015
ARHGAP32	0.378436	1.70293	-2.16989
PNOC	0.364643	1.6312	-2.16138
NEU4	0.329304	1.47247	-2.16075
BCAS4	0.662688	2.96062	-2.1595
CPNE7	0.593327	2.64971	-2.15894
TCL1B	0.732368	3.23041	-2.14108
MMP11	0.41871	1.84055	-2.13611
ZNF730	0.329304	1.4422	-2.13078
NUP62CL	0.285179	1.24703	-2.12856
IL17D	0.24686	1.07841	-2.12714
AHSP	0.470004	2.05156	-2.12597
LAMC1	0.41211	1.79675	-2.12429
WASF1	0.788457	3.42296	-2.11814
GNG11	0.371564	1.60744	-2.11308
FGD5	0.307485	1.32176	-2.10387
CDK5R1	0.239017	1.01523	-2.08662
ZNF229	0.314811	1.335	-2.08428
GPR125	0.678034	2.84316	-2.06807
URGCP-MRPS24	0.357674	1.48387	-2.05265
NRXN2	0.350657	1.45395	-2.05185
SMIM24	0.854415	3.53864	-2.05018
MYL4	0.582216	2.40514	-2.0465
FAM134B	0.41871	1.72811	-2.04517
SLC18B1	0.593327	2.44842	-2.04495
CMTM8	0.641854	2.61227	-2.02499
IL24	0.470004	1.90806	-2.02136
LRP6	0.307485	1.24127	-2.01323
ZNF492	0.307485	1.24127	-2.01323
ANK1	0.500775	2.02155	-2.01322
SALL4	0.262364	1.05082	-2.00187
GRAMD1C	0.350657	1.38629	-1.9831
CCDC81	0.548121	2.16447	-1.98145
EMID1	0.672944	2.62249	-1.96238
VANGL2	0.285179	1.10856	-1.95875
HLF	0.378436	1.47018	-1.95787
MME	1.16627	4.52829	-1.95706
CMTM5	0.277632	1.075	-1.9531
VPREB1	1.31372	5.07792	-1.95058
ROR1	0.506818	1.95303	-1.94617
RAG1	0.722706	2.77882	-1.94299
NEURL1B	0.398776	1.53039	-1.94025
NUDT7	0.518794	1.98787	-1.93799
KEL	0.688135	2.62756	-1.93296
MYLK	0.57098	2.17361	-1.92859
KLK1	0.536493	2.03862	-1.92596
RIMS3	0.604316	2.26488	-1.90606
GNG7	0.854415	3.20153	-1.90575
CRHBP	0.609766	2.28238	-1.90421
ZNF695	0.392042	1.46094	-1.89781
DCHS1	0.307485	1.14422	-1.89578
PALD1	0.565314	2.08318	-1.88167
SNTA1	0.371564	1.36609	-1.87837
SHROOM4	0.405465	1.49065	-1.8783
DTX4	0.760806	2.79239	-1.8759
MYO5C	0.307485	1.12817	-1.8754
TLR9	0.518794	1.90061	-1.87323
SEMA3D	0.457425	1.67523	-1.87275
DNAJC6	0.329304	1.20597	-1.8727
PCDH9	0.741937	2.70337	-1.86539
CAMK4	0.620576	2.25759	-1.8631
COL5A1	0.678034	2.46555	-1.86248
STK32B	0.322083	1.16938	-1.86024
GZMA	0.329304	1.19392	-1.85822
ERG	0.652325	2.35423	-1.85159
GLDC	0.662688	2.38232	-1.84597
SMAD1	0.756122	2.71271	-1.84304
SLC23A1	0.524729	1.87026	-1.8336
MPP6	0.647103	2.30058	-1.82993
FAM69B	0.756122	2.68239	-1.82683
GATM	0.476234	1.6864	-1.8242
RAPGEF3	0.41871	1.47933	-1.82092
PALM	0.364643	1.28647	-1.81887
ZNF114	0.34359	1.20597	-1.81144
TMEM132A	0.322083	1.12493	-1.80433
IL12RB2	0.548121	1.90658	-1.79842
CCDC42B	0.620576	2.15756	-1.79772
KLRD1	0.530628	1.81645	-1.77535
SLAIN1	0.943906	3.22287	-1.77163
ARHGAP12	0.587787	2.00418	-1.76965
PTPRK	0.751416	2.56032	-1.76864
BICD1	0.71784	2.44322	-1.76705
AFAP1L1	0.364643	1.23837	-1.76389
SCN3A	0.405465	1.37624	-1.76309
RASSF8	0.385262	1.29473	-1.74873
ALDH7A1	0.970779	3.25347	-1.74476
KATNAL2	0.530628	1.75613	-1.72663
ELL3	0.891998	2.94864	-1.72494
BLNK	1.22083	4.01024	-1.71583
ZBED3	0.593327	1.94162	-1.71036
SCML4	0.559616	1.82455	-1.70503
RHAG	0.854415	2.77633	-1.70017
CYP2U1	0.41871	1.35841	-1.69789
FBLN1	0.530628	1.7174	-1.69445
PI16	0.34359	1.11186	-1.69421
BLK	1.1314	3.65222	-1.69066
SFRP2	0.398776	1.28371	-1.68667
FOXJ1	0.322083	1.03674	-1.68654
PEG10	0.636577	2.04898	-1.6865
LRRC16A	0.431782	1.38879	-1.68545
CYTL1	0.900161	2.8937	-1.68466
DNM3	0.378436	1.20597	-1.67207
PAX5	1.4061	4.4591	-1.66506
SH3BP4	0.683097	2.15292	-1.65614
SLC18A1	0.438255	1.37624	-1.65089
BCL7A	1.29746	4.07397	-1.65074
S100A1	0.392042	1.22964	-1.64916
CBR3	0.322083	1.00796	-1.64593
DOCK1	0.476234	1.4884	-1.64402
KLRC1	0.615186	1.91398	-1.63748
NGFRAP1	1.01885	3.16758	-1.63644
ZNF418	0.598837	1.86097	-1.63582
KLHL23	0.788457	2.44669	-1.63372
MAP9	0.438255	1.35841	-1.63208
LTBP2	0.350657	1.08519	-1.62981
PROSER2	0.48858	1.51072	-1.62857
HESX1	0.329304	1.01523	-1.62432
PDE9A	0.392042	1.20597	-1.62111
OLFM1	0.41211	1.26695	-1.62026
CEMIP	0.385262	1.18173	-1.61698
PDF	0.385262	1.17865	-1.61323
MCF2L	0.444686	1.35584	-1.60832
IGSF10	0.512824	1.56025	-1.60524
LAMP5	0.765468	2.31254	-1.59506
ABCB4	0.609766	1.83418	-1.58881
KHDRBS3	0.788457	2.37118	-1.5885
DENND5B	0.722706	2.16677	-1.58406
GYPB	0.476234	1.42311	-1.5793
TLR7	0.565314	1.6864	-1.57682
PKIA	0.883768	2.63117	-1.57397
DOK4	0.506818	1.5063	-1.57147
POU2AF1	1.40364	4.16013	-1.56745
FAM169A	0.476234	1.40854	-1.56446
PPP1R9A	0.364643	1.075	-1.55978
JADE3	0.765468	2.25549	-1.55903
NDN	0.57098	1.68083	-1.55766
CTHRC1	0.41871	1.22964	-1.55421
SLC12A3	0.371564	1.08519	-1.54627
MACROD1	0.693147	2.0189	-1.54233
SGCE	0.438255	1.27257	-1.5379
NSUN7	0.378436	1.09861	-1.53756
LILRA4	1.27815	3.70893	-1.53694
ZC3H12C	0.398776	1.15688	-1.53659
MRC2	0.631272	1.83098	-1.53628
CLIC3	0.530628	1.53471	-1.5322
GPR124	0.371564	1.07158	-1.52806
ALS2CL	0.357674	1.02962	-1.52539
NFATC4	0.947789	2.72392	-1.52305
HIVEP2	0.841567	2.4177	-1.52248
PITPNM2	1.08519	3.11751	-1.52245
LTK	0.887891	2.54788	-1.52084
TEX9	0.536493	1.53902	-1.52038
GNAZ	0.620576	1.78002	-1.52022
BEX2	0.576613	1.6525	-1.51897
RGS5	0.463734	1.32708	-1.51688
ESAM	0.647103	1.84214	-1.50931
FAM156B	0.625938	1.78171	-1.50917
ZNF711	0.920283	2.6174	-1.50798
ARVCF	0.425268	1.20896	-1.50732
AMH	0.438255	1.24415	-1.50532
VPREB3	1.80171	5.11331	-1.50489
EHD2	0.530628	1.50408	-1.50311
CLEC4C	1.01885	2.88592	-1.50209
PLCB1	0.683097	1.92862	-1.49741
RORC	0.688135	1.94018	-1.49543
RNF212	0.378436	1.06471	-1.49234
NCR1	0.425268	1.19089	-1.48559
MYO1B	0.457425	1.28093	-1.48559
TNFRSF13C	1.16938	3.27412	-1.48536
HIST1H3J	0.385262	1.075	-1.48043
NMNAT3	0.565314	1.57485	-1.47809
FCRL5	1.02245	2.84025	-1.47398
PPP1R14A	0.845868	2.34564	-1.47148
DLL1	0.662688	1.83578	-1.46999
PACSIN3	0.542324	1.49962	-1.46737
TSPAN11	0.438255	1.20896	-1.46392
GNLY	1.32972	3.65945	-1.4605
HOPX	1.04028	2.86049	-1.45929
AFF3	1.31103	3.58823	-1.45257
TNFRSF13B	0.970779	2.65605	-1.45207
MEIS1	0.737164	2.01624	-1.45161
SERPINE1	0.405465	1.10856	-1.45104
RTKN	0.548121	1.49739	-1.44988
KCNJ2	0.587787	1.60543	-1.4496
LIMS2	0.828552	2.2628	-1.44945
ZNF683	0.506818	1.38379	-1.44909
MTSS1L	0.751416	2.05027	-1.44813
UCHL1	0.582216	1.58719	-1.44685
ABHD17C	0.641854	1.74572	-1.4435
ADM5	0.470004	1.27815	-1.44332
ELAVL4	0.559616	1.5217	-1.44317
PLD6	0.688135	1.87026	-1.44248
STK33	0.565314	1.53471	-1.44085
DNMT3B	0.947789	2.56955	-1.43888
MN1	0.41871	1.1314	-1.43409
SIT1	1.15373	3.11574	-1.43326
DSG2	0.559616	1.51072	-1.43273
CLGN	0.476234	1.28371	-1.43057
FBLN2	0.966984	2.60269	-1.42844
TLE2	0.48858	1.31372	-1.427
C2CD2	0.845868	2.27213	-1.42554
COL26A1	0.405465	1.08856	-1.42477
B3GNT1	0.559616	1.50185	-1.42423
AGBL3	0.398776	1.06471	-1.41681
PDZK1	0.604316	1.61343	-1.41676
HMGA2	0.955511	2.54945	-1.41584
HTRA3	0.385262	1.02604	-1.41318
PDXP	0.732368	1.94305	-1.40768
HECTD2	0.405465	1.075	-1.40669
TBC1D16	0.518794	1.37372	-1.40485
FAM65C	0.982078	2.59972	-1.40445
TOX2	0.879627	2.32825	-1.40428
RBFOX2	0.506818	1.33763	-1.40014
RHOBTB1	0.797507	2.10047	-1.39714
P4HA2	1.13462	2.97757	-1.39192
FAM229B	0.615186	1.61144	-1.38925
ASAP2	0.609766	1.59534	-1.38754
OSBPL10	0.683097	1.78171	-1.3831
SLMO1	0.841567	2.19389	-1.38234
CPXM1	1.44456	3.7619	-1.38083
CABLES1	0.463734	1.20597	-1.37883
EPHB4	0.672944	1.74572	-1.37526
LAMB2	0.871293	2.25968	-1.37489
RAB4B-EGLN2	0.463734	1.19996	-1.37162
ARHGEF17	0.48858	1.26413	-1.37147
SLC4A3	1.0043	2.59002	-1.36677
ANKRD13B	0.604316	1.55814	-1.36645
CNKSR3	0.463734	1.19089	-1.36067
E2F5	1.01885	2.60639	-1.35511
TFPI2	0.518794	1.32708	-1.35502
CSRP2	0.737164	1.88251	-1.3526
PAWR	1.20896	3.08557	-1.35177
LEF1	2.03078	5.16935	-1.34795
IGFBP4	0.963174	2.44842	-1.34598
TSPYL5	0.887891	2.25549	-1.34499
LTBP1	0.494696	1.25562	-1.34378
GPR18	1.30291	3.30652	-1.34357
ACVR2B	0.451076	1.14422	-1.34293
NRARP	0.615186	1.56025	-1.34268
PPAP2B	0.425268	1.07841	-1.34246
LAMA5	0.978326	2.47738	-1.34043
GP9	0.576613	1.45862	-1.33892
DYRK3	0.647103	1.63511	-1.33732
FCRL2	1.1474	2.89702	-1.3362
ZAP70	1.4422	3.63521	-1.33377
CTSV	0.41871	1.05082	-1.32749
MAML2	0.636577	1.59737	-1.32729
AEBP1	1.96711	4.93087	-1.32576
TAF4B	0.693147	1.73695	-1.32532
CD40LG	0.536493	1.34286	-1.32368
C16orf74	1.21194	3.03303	-1.32344
ZNF286B	0.548121	1.37118	-1.32285
RNFT2	0.641854	1.60543	-1.32264
ZSCAN18	1.12168	2.80518	-1.32243
ST8SIA1	1.07841	2.6953	-1.32154
KIAA1211	0.806476	2.0149	-1.32101
C2orf81	0.41871	1.0438	-1.31783
PYCRL	0.652325	1.62531	-1.31705
SERPINE2	1.03318	2.56725	-1.31313
HIST1H2AH	0.500775	1.24415	-1.31293
AMOTL1	0.854415	2.12226	-1.31259
CD19	1.79342	4.45377	-1.31231
HIST1H4A	0.792993	1.96851	-1.31172
SPIB	1.78675	4.41944	-1.30653
PROB1	0.582216	1.43746	-1.3039
BIN1	1.4884	3.66535	-1.30019
BAHCC1	1.51072	3.71795	-1.29927
IL17RE	0.620576	1.52606	-1.29813
C8orf88	0.802002	1.9713	-1.29747
PRTFDC1	0.620576	1.51732	-1.28985
ZNF771	0.512824	1.25276	-1.28858
FLT3	1.37118	3.34039	-1.2846
NEGR1	0.444686	1.08181	-1.28258
CDK18	0.832909	2.02551	-1.28206
TFPI	0.858662	2.08567	-1.28035
GPRIN1	0.576613	1.39872	-1.27843
DTX1	1.79675	4.34653	-1.27448
C10orf105	0.431782	1.0438	-1.27347
METAP1D	0.806476	1.94876	-1.27286
KIAA0226L	1.73342	4.18464	-1.27148
GPR133	0.693147	1.67147	-1.26989
PLOD2	0.476234	1.1474	-1.26863
SLCO4A1	0.86289	2.07694	-1.26721
PLVAP	0.924259	2.22246	-1.26579
IGLL5	2.21375	5.3212	-1.26526
BACH2	1.46094	3.50796	-1.26374
PPM1J	0.693147	1.66203	-1.26171
AHRR	0.463734	1.10856	-1.25732
B4GALT6	1.14103	2.72392	-1.25535
ADA	1.63315	3.89772	-1.25497
SCN1B	1.17248	2.78809	-1.24971
SNX22	1.18479	2.81181	-1.24687
FAM129C	2.20387	5.22623	-1.24573
CDK14	1.02604	2.43186	-1.24497
SCML1	0.806476	1.91102	-1.24464
ZNF704	0.741937	1.75613	-1.24303
IL23A	0.582216	1.37372	-1.23846
GNMT	0.494696	1.16627	-1.23729
PRKCG	0.604316	1.42311	-1.23567
DHRS3	0.636577	1.49739	-1.23404
CYP27B1	0.457425	1.075	-1.23273
WBP5	1.13783	2.66653	-1.22868
TMIGD2	0.955511	2.23645	-1.22686
TBC1D12	0.530628	1.24127	-1.22604
ARHGEF10	0.703098	1.64287	-1.22442
CCDC176	0.431782	1.00796	-1.22306
HBD	1.0438	2.43361	-1.22125
HIC1	0.631272	1.47018	-1.21966
WDR49	0.779325	1.81482	-1.21953
RIC3	0.737164	1.7156	-1.21865
IGLL1	2.50879	5.82686	-1.21573
PTPN13	0.576613	1.33763	-1.214
GPSM1	1.26413	2.93119	-1.21335
CLEC17A	1.36864	3.17095	-1.21217
ACSBG1	0.463734	1.07158	-1.20837
CXCR3	0.95935	2.21485	-1.20708
COL6A1	0.476234	1.09527	-1.20155
SOX12	0.904218	2.07317	-1.1971
C11orf95	1.04732	2.3988	-1.19561
FFAR1	0.565314	1.29473	-1.19552
FAM161A	0.662688	1.51732	-1.19513
SLC41A2	0.879627	2.01223	-1.19383
PHGDH	1.70838	3.90641	-1.19322
LRRC34	0.774727	1.76985	-1.19187
RASAL1	1.17865	2.68034	-1.18527
CBLN3	0.553885	1.25562	-1.18074
PPBP	1.32972	2.99823	-1.17298
FHL1	1.59331	3.59182	-1.17269
CLLU1OS	0.548121	1.23256	-1.16909
HBA2	1.0043	2.25759	-1.16859
HOXA5	0.559616	1.25562	-1.16589
FAM111B	1.56444	3.50646	-1.16437
CCDC152	0.824175	1.84372	-1.1616
PRR22	0.593327	1.32442	-1.15846
CD1E	1.49515	3.33077	-1.15557
CD247	1.47247	3.27865	-1.15486
VAV2	1.1314	2.5185	-1.15445
XCL1	0.989541	2.20166	-1.15376
CELSR2	0.494696	1.09861	-1.15107
TSPAN13	1.59737	3.54732	-1.15103
ATP6C	0.463734	1.02962	-1.15074
TIAF1	0.559616	1.24127	-1.14931
DCLK2	0.530628	1.17557	-1.14759
EPS8	1.00796	2.23216	-1.14701
PTK7	1.18784	2.63045	-1.14696
JAM3	0.693147	1.53256	-1.14471
SCML2	1.03318	2.28034	-1.14215
MYEF2	1.24415	2.74406	-1.14115
POLR3G	0.770108	1.69745	-1.14023
AHDC1	1.21788	2.6769	-1.1362
SETBP1	0.636577	1.39872	-1.1357
KCNC3	0.832909	1.82938	-1.13512
RDM1	0.703098	1.5433	-1.13422
HSPC047	0.722706	1.58309	-1.13127
FCRLA	1.85473	4.06182	-1.13091
VNN3	0.48858	1.06815	-1.12845
C15orf26	0.463734	1.0116	-1.12527
KMO	0.951658	2.07065	-1.12157
PTGDS	1.21491	2.64191	-1.12073
CLCN4	0.652325	1.41828	-1.12048
PEAR1	0.652325	1.41828	-1.12048
CD5	1.23256	2.67069	-1.11556
C1QTNF3-AMACR	0.48858	1.05779	-1.11439
CD109	0.828552	1.79176	-1.11271
ZNF165	0.506818	1.09192	-1.10733
RHPN1	0.932164	2.00553	-1.10532
LTA	1.16938	2.51366	-1.10404
CDKN1C	0.883768	1.89462	-1.10017
MACROD2	0.904218	1.9373	-1.09931
SHF	0.641854	1.37372	-1.09777
PYHIN1	0.652325	1.39377	-1.09533
B3GNT7	1.35584	2.88592	-1.08985
EHF	0.553885	1.17865	-1.08948
IRAK1BP1	0.542324	1.15373	-1.08908
SENP3-EIF4A1	0.756122	1.60744	-1.08807
SYNPO	0.565314	1.19996	-1.08587
TCL1A	2.92959	6.21188	-1.08433
GBP4	1.35067	2.86277	-1.08374
LY9	1.53902	3.25771	-1.08185
APOLD1	0.81093	1.71199	-1.07803
SPARC	1.87026	3.94061	-1.07518
MEF2C	2.04769	4.30825	-1.0731
RTKN2	0.95935	2.01624	-1.07153
CXXC5	2.02815	4.26113	-1.07107
TPM2	1.53039	3.21004	-1.06869
SPNS2	0.943906	1.97824	-1.0675
KIF24	0.86289	1.80829	-1.06738
TMEM231	0.620576	1.30019	-1.06704
EPDR1	1.16002	2.42745	-1.06529
MED12L	0.536493	1.12168	-1.06403
IKZF3	1.42311	2.97298	-1.06286
ASB9	0.693147	1.44456	-1.0594
ASB13	0.989541	2.06179	-1.05906
ITGB5	0.751416	1.56025	-1.05409
F2R	1.04732	2.15987	-1.04424
EHD3	0.900161	1.8563	-1.04417
CDK6	1.88099	3.87577	-1.04299
PCYT1B	0.536493	1.10526	-1.04275
CPNE5	0.896088	1.8453	-1.04214
OBSL1	1.04028	2.14124	-1.04148
SLC22A16	0.797507	1.64094	-1.04095
KCNIP2	0.48858	1.0043	-1.03953
ARPIN	0.95935	1.96711	-1.03595
KHDC1	0.760806	1.55814	-1.03423
GUCY1B3	1.05779	2.16102	-1.03066
TBC1D9	1.56444	3.19417	-1.0298
ERBB2	0.900161	1.83737	-1.02939
IRF4	1.98238	4.03866	-1.02664
SIDT1	1.34025	2.7272	-1.02492
DMTN	0.593327	1.20597	-1.0233
C16orf59	1.23547	2.5096	-1.0224
KIAA1407	1.20597	2.44928	-1.02216
MICALCL	0.524729	1.06471	-1.02082
TC2N	0.815365	1.65441	-1.0208
RAB30	1.15057	2.3302	-1.0181
CD79A	2.86391	5.79192	-1.01605
FAIM3	1.97962	3.99379	-1.01253
NUDT8	0.741937	1.49065	-1.00658
ROBO1	0.891998	1.78842	-1.00357
GTF2IRD1	0.559616	1.12168	-1.00315
C10orf2	1.45395	2.91398	-1.00301
UPK3A	0.741937	1.48614	-1.0022
GPC2	0.896088	1.79342	-1.001
TUBB2B	1.25276	0.625938	1.00102
HCAR3	4.87931	2.43537	1.00254
LILRA6	2.25759	1.11841	1.01333
AL645728.1	1.27536	0.631272	1.01457
FICD	1.69194	0.837248	1.01495
CRADD	4.2981	2.12106	1.01891
IL1A	1.12493	0.553885	1.02218
NLRP12	2.42569	1.19392	1.02268
DCUN1D3	2.62829	1.29198	1.02453
UPP1	4.23048	2.07819	1.02549
SRXN1	2.77446	1.36098	1.02757
OLFM4	1.89462	0.928219	1.02937
NTNG2	1.87947	0.920283	1.03017
CYSLTR2	2.25129	1.09861	1.03507
EFNB2	2.77446	1.35325	1.03577
EDARADD	2.37491	1.15688	1.03763
SPINK4	2.27829	1.10856	1.03926
KDELR3	1.70293	0.828552	1.03935
FBP1	4.00788	1.94876	1.04028
RNASE2	7.94433	3.85925	1.0416
ZNF597	1.51951	0.737164	1.04355
OR2A7	1.23547	0.598837	1.04483
SEMA4F	1.39128	0.672944	1.04786
C8G	2.33795	1.12817	1.05126
PROK2	2.77384	1.335	1.05504
KIFC3	3.4729	1.66393	1.06155
NHSL2	2.56649	1.22671	1.065
PCBP3	1.45161	0.693147	1.06642
CORO6	3.18635	1.51951	1.0683
KCNE3	4.0794	1.94305	1.07003
TMED7-TICAM2	1.37118	0.652325	1.07176
ITK	4.10033	1.94876	1.07318
COLEC12	1.17865	0.559616	1.07463
EPS8L2	2.71071	1.28647	1.07525
GSTT2B	1.77495	0.841567	1.07663
ANXA9	2.32923	1.09861	1.08417
ADAMTSL4	4.08278	1.92279	1.08635
KRT79	2.24918	1.05779	1.08835
RNASE1	2.82019	1.32442	1.09043
TNFRSF12A	2.00283	0.940007	1.0913
GPRC5C	4.1444	1.94305	1.09284
OSGIN1	1.19392	0.559616	1.0932
AKR1C1	4.12633	1.93152	1.09512
SMKR1	1.55604	0.727549	1.09676
PKP2	1.55814	0.727549	1.09871
TRIM6-TRIM34	1.19089	0.553885	1.10438
FCGR2B	5.10704	2.37398	1.10518
NDFIP2	4.25035	1.97547	1.10539
TMEM176B	5.72942	2.66166	1.10606
ADCY4	2.29757	1.06471	1.10965
VSIG1	1.37372	0.636577	1.10968
TBC1D2	2.29152	1.06126	1.11053
SOX13	3.66177	1.69562	1.11073
PTGDR2	4.16558	1.91545	1.12083
VENTX	2.64262	1.21194	1.12465
LMBRD2	4.25291	1.95019	1.12484
SAMD14	3.66202	1.67896	1.12507
S100A5	1.06815	0.48858	1.12845
TPSG1	2.9069	1.32708	1.13123
EIF4E3	3.1553	1.43746	1.13425
CALB2	3.30981	1.50408	1.13787
SERP2	3.4314	1.55814	1.13897
S100P	4.98059	2.26072	1.13953
C2	1.78675	0.81093	1.13969
HSD17B14	1.43746	0.652325	1.13986
TGM1	1.16938	0.530628	1.13997
JAG2	1.93152	0.875469	1.14161
CDC42BPA	3.25617	1.47476	1.14269
OSM	5.27975	2.38968	1.14365
CLCF1	1.95303	0.883768	1.14397
CEMP1	1.45395	0.65752	1.14487
CORO2A	3.51065	1.58719	1.14526
RARRES1	2.33988	1.05779	1.14538
IFIT1	2.68512	1.21194	1.14767
SFTPD	1.17865	0.530628	1.15137
ANKRD55	2.12226	0.951658	1.15709
FXYD1	1.37372	0.615186	1.15899
BPI	5.49512	2.45616	1.16174
GCNT4	2.30058	1.02245	1.16997
ARAP3	2.40875	1.06815	1.17316
GFRA2	1.76302	0.779325	1.17775
ABCA3	1.56862	0.693147	1.17826
MSC	1.20297	0.530628	1.18083
SGIP1	1.12168	0.494696	1.18104
DES	1.02604	0.451076	1.18565
SH2D2A	3.36384	1.47705	1.18739
TUFT1	1.88858	0.828552	1.18864
SHROOM1	2.39425	1.04732	1.19287
PTPRN2	2.07819	0.908259	1.19415
IL9R	3.93808	1.71019	1.20334
VSTM1	4.38278	1.90211	1.20425
TMEM255B	3.42816	1.48614	1.20587
MGAT3	2.78994	1.20896	1.20647
PHLDA1	3.81573	1.6525	1.20731
PGA3	1.55181	0.667829	1.2164
FRY	3.82668	1.64673	1.21649
MROH7	1.12168	0.482426	1.21728
AIM1L	1.13783	0.48858	1.21962
FFAR3	3.13853	1.34547	1.22198
DGAT2	3.09513	1.31909	1.23046
FAM151B	1.49739	0.636577	1.23404
ETV7	1.06126	0.451076	1.23433
OPLAH	1.59534	0.678034	1.23443
TRPV3	1.31909	0.559616	1.23703
HSPA6	2.6769	1.12817	1.24658
DNAAF1	1.30291	0.548121	1.24917
CD80	3.2554	1.36864	1.25009
SLC22A31	1.20896	0.506818	1.25423
PPM1N	2.34277	0.982078	1.2543
CCL4	7.59343	3.157	1.2662
EYS	2.36274	0.982078	1.26655
GOLGA8Q	2.08815	0.8671	1.26796
BCL2L15	1.07158	0.444686	1.26889
C4orf26	1.11841	0.463734	1.27009
STON1	1.44692	0.598837	1.27275
NANOS3	1.06126	0.438255	1.27593
WSCD2	1.72988	0.71295	1.2788
CLU	7.07392	2.91398	1.27952
PROX2	1.10194	0.451076	1.2886
AZIN2	1.75786	0.71784	1.29208
PRG2	8.85659	3.60821	1.29547
CYP4F22	2.38509	0.970779	1.29683
B3GNT8	2.77259	1.12493	1.3014
PGLYRP1	4.20215	1.70293	1.30311
TANC1	2.90745	1.17557	1.30639
ZFYVE28	2.71071	1.09527	1.30738
GPR85	1.805	0.727549	1.31089
TNFSF14	2.91939	1.17557	1.3123
MFSD6L	1.80993	0.727549	1.31482
CA8	3.10951	1.2499	1.31487
FPR2	2.8559	1.1474	1.31557
ZDBF2	2.50226	1.0043	1.31704
P2RY2	2.81601	1.12817	1.31967
CR1	4.66777	1.85942	1.32788
EMR3	3.96518	1.57898	1.3284
HK3	5.65847	2.25129	1.32966
KCNIP1	1.40854	0.559616	1.3317
SLCO4C1	2.77509	1.10194	1.33249
CTSL	3.34568	1.32442	1.33694
ACVRL1	1.84055	0.727549	1.33902
LSR	3.66714	1.44927	1.33933
EPX	7.93486	3.12895	1.34253
CLC	9.44329	3.71771	1.34487
KRT72	4.93015	1.94018	1.34544
CCR1	3.47816	1.35584	1.35914
KALRN	2.109	0.81978	1.36325
STAR	1.5433	0.598837	1.36578
STAT4	3.8527	1.48614	1.3743
ARG1	2.7543	1.06126	1.37591
SLC12A8	1.58309	0.609766	1.37642
CLEC3B	1.12168	0.431782	1.37728
KRT73	4.63308	1.77326	1.38557
CYP27A1	1.4929	0.57098	1.38661
C5orf58	1.99334	0.756122	1.3985
TMEM176A	5.00823	1.88858	1.407
MYO6	1.70838	0.641854	1.41231
OXER1	2.83732	1.05779	1.42348
FABP3	1.12493	0.41871	1.42581
KCNK5	3.02578	1.11841	1.43585
SOCS1	3.52135	1.29746	1.44043
PM20D1	1.52606	0.559616	1.4473
C5AR2	3.28504	1.19996	1.45292
CFD	2.74663	1.00063	1.45675
PCGF2	1.21194	0.438255	1.46748
GPR34	4.5683	1.64094	1.47714
HRH4	4.05057	1.45395	1.47814
STX1A	3.62541	1.30019	1.47942
GDPD5	4.6174	1.65058	1.48411
CEACAM8	3.02868	1.07841	1.48979
SLC28A3	3.57683	1.27257	1.49094
B4GALNT3	2.26384	0.802002	1.4971
GFRA3	3.1394	1.10194	1.51044
HAPLN3	2.82494	0.985817	1.51883
KLHDC7B	2.94497	1.02245	1.52622
SIGLEC12	3.68613	1.27536	1.5312
JPH1	1.48614	0.512824	1.53504
NLRP2	2.40333	0.828552	1.53637
SLC35E4	1.54543	0.530628	1.54224
CHMP4C	1.02245	0.350657	1.5439
SLC30A2	1.18479	0.405465	1.54698
SPATA9	1.28093	0.438255	1.54735
ADAMTS14	1.17248	0.398776	1.55592
FAM47E	1.74746	0.593327	1.55836
CCNI2	1.60141	0.542324	1.56211
IL2RA	4.48458	1.51513	1.56553
BBS12	1.14103	0.385262	1.56643
AC006116.20	2.79972	0.943906	1.56857
NTRK1	4.26648	1.42792	1.57913
FKSG48	1.25846	0.41871	1.58764
CISH	4.29361	1.42792	1.58828
CLEC4D	1.4929	0.48858	1.61145
GH1	1.41828	0.463734	1.61277
C1orf226	1.09861	0.357674	1.61896
PRG3	7.49758	2.43361	1.62332
ANTXRL	1.04732	0.336472	1.63814
FREM1	1.59737	0.512824	1.63916
GPR97	4.62272	1.47247	1.6505
CCDC170	2.63763	0.837248	1.65551
CLDN9	1.73519	0.548121	1.66253
KIRREL3	2.45873	0.774727	1.66616
PLCD3	2.29757	0.71784	1.67838
SERPINB2	4.81438	1.50185	1.68061
HOXA1	1.34547	0.41871	1.68409
ST6GALNAC1	1.45862	0.451076	1.69316
SUCNR1	2.86391	0.883768	1.69625
AXIN2	2.52333	0.774727	1.70357
COL17A1	3.2064	0.982078	1.70704
SLAMF1	4.62811	1.40854	1.71622
TGFBR3	2.47486	0.737164	1.74729
ALOX15	4.15466	1.23547	1.74967
IGSF22	1.60342	0.476234	1.75141
TNFSF11	3.7305	1.09861	1.76369
APOA2	1.075	0.314811	1.77178
F5	2.65254	0.774727	1.77561
TMEM236	1.15688	0.336472	1.78168
LBX2	1.55604	0.451076	1.78644
CTB-102L5.4	1.72811	0.500775	1.78696
TGFA	3.40453	0.982078	1.79354
CCL2	3.60141	1.03674	1.79651
SCUBE1	2.36085	0.678034	1.79988
CTAGE4	1.075	0.307485	1.80575
CRISPLD2	2.62104	0.746688	1.81156
SOWAHC	1.25846	0.357674	1.81494
F12	1.16938	0.329304	1.82825
CATIP	1.01523	0.285179	1.83187
KNDC1	1.20297	0.336472	1.83804
PFN2	2.63333	0.732368	1.84625
VWA7	2.8848	0.802002	1.84679
WNT11	1.37118	0.378436	1.8573
RGS9	3.41936	0.928219	1.88119
ADORA3	1.74397	0.470004	1.89163
OLFM2	1.57898	0.425268	1.89255
CCL17	2.88032	0.774727	1.89447
TTC22	1.39128	0.371564	1.90473
DRD2	2.1883	0.582216	1.91018
KCNE1	1.95727	0.518794	1.91561
MMP15	1.07841	0.285179	1.91897
PHKA1	2.07819	0.542324	1.9381
GALNT8	2.23645	0.582216	1.94158
PLXNA2	2.3665	0.615186	1.94366
RAP1GAP	1.01523	0.262364	1.95216
GPR27	1.65823	0.425268	1.9632
TMEM63C	1.02604	0.262364	1.96745
LIN7A	2.99072	0.760806	1.97489
TOM1L1	1.27257	0.322083	1.98223
FAM47E-STBD1	2.72785	0.688135	1.987
TMEM74B	3.0121	0.756122	1.99408
FAM47E-STBD1	1.72098	0.431782	1.99485
EMR1	4.44758	1.11186	2.00005
2021-09-10	1.33237	0.329304	2.0165
LGALS12	4.3369	1.06815	2.02155
STEAP4	4.62674	1.13462	2.02778
FCRLB	1.31909	0.322083	2.03403
EPAS1	4.74875	1.1474	2.04918
TMEM150B	1.15057	0.277632	2.05111
MYRF	1.92571	0.463734	2.05402
CYP7B1	2.584	0.620576	2.05792
GNA14	2.13653	0.512824	2.05874
STX1B	1.34286	0.322083	2.05981
ACOT4	1.23547	0.29267	2.07772
PLEKHN1	1.48614	0.350657	2.08344
CREB3L1	1.10856	0.254642	2.12215
EPB41L4A	2.15409	0.494696	2.12246
MMP19	1.91692	0.431782	2.15042
LIPN	2.59525	0.576613	2.1702
CD8B	2.4248	0.524729	2.20822
HSD3B7	3.32396	0.71784	2.21117
VEPH1	1.21491	0.262364	2.21121
BEGAIN	2.83556	0.609766	2.21731
DSC2	2.83849	0.609766	2.2188
HCAR1	2.58927	0.553885	2.22488
P2RX6	1.87334	0.398776	2.23196
FOLR2	3.03351	0.625938	2.2769
SMIM11	1.83896	0.371564	2.30721
GOLGA8O	1.66582	0.336472	2.30767
ANXA8	2.57185	0.518794	2.30957
CCNA1	2.70002	0.530628	2.3472
IL17RB	5.08605	0.996949	2.35096
PPARG	1.31641	0.254642	2.37006
C1QB	2.07317	0.398776	2.37819
SHISA4	2.15409	0.41211	2.38598
CEBPE	4.00697	0.765468	2.3881
TRPM6	3.16505	0.593327	2.41533
RGL3	2.11021	0.392042	2.42831
IL13	5.97208	1.08519	2.46029
MT1F	2.16102	0.392042	2.46263
FGFR2	1.85786	0.336472	2.46508
OLIG1	3.39752	0.609766	2.47816
PIEZO2	2.07694	0.371564	2.48278
MRC1	3.9925	0.708036	2.4954
MMP12	2.08443	0.364643	2.5151
TEX15	3.28616	0.559616	2.55389
CXCR1	2.6152	0.444686	2.55606
AOC1	3.95738	0.667829	2.56699
FBXL13	1.90509	0.307485	2.63127
CCR3	5.19568	0.81093	2.67966
ESR2	2.30358	0.357674	2.68716
LDHD	1.6901	0.262364	2.68746
SPAG17	2.72654	0.41871	2.70305
ROPN1L	3.08922	0.463734	2.73587
C19orf33	2.45187	0.364643	2.74932
C10orf82	3.84374	0.57098	2.751
RNF182	1.82938	0.262364	2.80171
KITLG	1.15688	0.165514	2.80521
CHST8	2.5416	0.357674	2.82902
TNNT1	2.49815	0.34359	2.8621
CCL23	5.87673	0.792993	2.88963
GGT5	4.44875	0.598837	2.89317
C1QA	2.39425	0.322083	2.89407
STAC	2.96785	0.371564	2.99774
CHST1	1.88251	0.231112	3.026
CACNG8	1.62728	0.198851	3.0327
TMEM45B	2.25444	0.270027	3.0616
ANKRD22	1.66393	0.198851	3.06483
SLC7A8	4.95948	0.582216	3.09056
BAI2	2.57794	0.29267	3.13887
LIFR	1.11514	0.122218	3.1897
LPHN3	1.21491	0.131028	3.2129
CHDH	2.78378	0.300105	3.21351
C1QC	2.40785	0.239017	3.33256
OLFML2B	1.75267	0.173953	3.33278
TCN1	7.55318	0.722706	3.3856
GNAO1	1.38128	0.131028	3.39806
ESYT3	1.92571	0.182322	3.40083
CDSN	1.70293	0.14842	3.52026
IGFL2	4.74424	0.398776	3.57252
PRSS33	1.36864	0.113329	3.59416
PNPLA1	2.72261	0.223144	3.60895
HRH1	2.69463	0.207014	3.70228
GDPD4	1.12817	0.0861777	3.71053
FAM9B	1.17557	0.0861777	3.76991
UNC5A	1.2499	0.0861777	3.85836
HORMAD2	1.91102	0.131028	3.8664
PERP	2.1564	0.139762	3.94758
SORCS2	1.76473	0.113329	3.96086
C12orf56	2.21157	0.131028	4.07712
ANXA8L1	2.3665	0.139762	4.08171
PPP1R1B	2.68785	0.157004	4.09758
CCL24	1.68455	0.0953102	4.14359
HOXB6	1.82132	0.0953102	4.25621
GAS2	1.31641	0.0676586	4.28219
MUC13	2.31846	0.113329	4.35458
FBXO2	1.1314	0.0487902	4.53538
IL4	4.12293	0.173953	4.5669
ALOX12B	2.06939	0.0861777	4.58575
EEF1A2	2.29657	0.0953102	4.5907
GLI2	1.4422	0.0487902	4.88554
DUOX2	1.73519	0.0582689	4.89622
SLC22A10	1.46557	0.0487902	4.90873
CYP11A1	2.60046	0.076961	5.0785
CACNG6	2.03992	0.0582689	5.12964
PRSS3	3.61092	0.0953102	5.24359
SAMD5	1.91398	0.0487902	5.29384
ALDH1A2	2.81181	0.0676586	5.37708
PTPN5	1.73342	0.0392207	5.46586
HRASLS5	2.1564	0.0487902	5.46589
LYPD6B	2.81241	0.0582689	5.59294
CDO1	1.92571	0.0392207	5.61763
CD200R1L	2.45273	0.0487902	5.65165
CA12	1.59127	0.0295588	5.75045
OLIG2	1.75958	0.0295588	5.8955
TFF3	1.77665	0.0295588	5.90942
NXPH3	2.39151	0.0392207	5.93016
SCN2A	2.06306	0.0295588	6.12505
COL15A1	2.85819	0.0392207	6.18734
NPPC	0	1.01885	#NUM!
AL591806.1	0	1.0438	#NUM!
AC055733.1	0	1.05431	#NUM!
KIAA0391	0	1.11841	#NUM!
NDUFA7	0	1.31372	#NUM!
DSCR8	3.36661	0	#DIV/0!
CCL13	3.00766	0	#DIV/0!
CCL18	2.66445	0	#DIV/0!
SCGB3A1	2.56572	0	#DIV/0!
GPR32	2.06686	0	#DIV/0!
RPL41	1.36098	0	#DIV/0!
CTD-2545G14.7	1.35325	0	#DIV/0!
TNFSF12-TNFSF13	1.30019	0	#DIV/0!
CD300LD	1.28647	0	#DIV/0!
GOLGA8T	1.16315	0	#DIV/0!
FKSG62	1.08856	0	#DIV/0!
CLCA1	1.08519	0	#DIV/0!
ECSCR	1.00063	0	#DIV/0!
