# Supplementary material for: Human KIT+ myeloid cells facilitate visceral metastasis by melanoma
Source: J Exp Med. 2021 Apr 15;218(6):e20182163. doi: 10.1084/jem.20182163 (PMC8056753; doi:10.1084/jem.20182163)
Supplement: Table S8 — shows marker genes specific for each cluster in scRNA-seq of hCD33+ cells from hNSG-SGM3 mice. [file JEM_20182163_TableS8.xlsx]

## Sheet: JEM_20182163_DataS3
cluster	gene	p_val	avg_logFC	pct.1	pct.2	p_val_adj
0	IL13	0	1.72472	0.838	0.342	0
0	CLC	0	1.59364	0.89	0.447	0
0	CD24	0	1.51336	0.669	0.191	0
0	SFXN1	0	1.43261	0.752	0.212	0
0	CCR3	0	1.36396	0.612	0.07	0
0	CCL5	3.8249e-258	1.28751	0.433	0.129	7.0771e-254
0	IL4	0	1.28673	0.54	0.097	0
0	CCL23	0	1.21891	0.835	0.378	0
0	CCL4L2	3.9179e-165	1.21062	0.619	0.376	7.2493e-161
0	SOCS2	0	1.19343	0.866	0.424	0
0	SELL	0	1.12684	0.767	0.359	0
0	HCAR3	6.8462e-213	1.09395	0.377	0.117	1.2668e-208
0	PRSS3	0	1.07956	0.569	0.138	0
0	IFITM2	0	1.02192	0.995	0.897	0
0	C12orf75	0	1.01197	0.563	0.158	0
0	TNFSF10	0	0.998158	0.758	0.394	0
0	MS4A3	0	0.977097	0.962	0.501	0
0	CRIP2	1.1399e-253	0.930722	0.51	0.183	2.1091e-249
0	AKAP12	0	0.921438	0.649	0.227	0
0	CD200R1L	0	0.904262	0.347	0.051	0
0	CCND3	0	0.90241	0.793	0.481	0
0	C19orf33	0	0.88483	0.373	0.065	0
0	PRNP	2.1939e-227	0.855294	0.684	0.406	4.0593e-223
0	CRADD	1.0639e-234	0.84023	0.432	0.133	1.9685e-230
0	CCL4	1.0082e-274	0.829498	0.961	0.865	1.8654e-270
0	FCER1A	3.5058e-292	0.825594	0.872	0.549	6.4867e-288
0	IL10RA	1.4564e-239	0.813752	0.618	0.321	2.6948e-235
0	ATP10D	1.0698e-270	0.811516	0.309	0.05	1.9795e-266
0	CSF2RB	4.1085e-263	0.804267	0.771	0.47	7.602e-259
0	PDLIM5	4.6036e-189	0.795255	0.503	0.233	8.518e-185
0	KLRG1	1.3454e-281	0.791443	0.644	0.262	2.4893e-277
0	OSM	2.0748e-117	0.789032	0.488	0.272	3.839e-113
0	TAGLN2	0	0.778091	0.96	0.787	0
0	AC017002.1	9.5562e-247	0.776321	0.269	0.038	1.7682e-242
0	ITGB7	5.8147e-247	0.768882	0.464	0.151	1.0759e-242
0	ANXA6	2.823e-235	0.762316	0.614	0.299	5.2234e-231
0	TCN1	0	0.753966	0.889	0.474	0
0	S100A11	0	0.752818	0.995	0.899	0
0	RUNX1	2.0778e-190	0.739848	0.586	0.318	3.8445e-186
0	LIMD2	5.2512e-241	0.739795	0.767	0.507	9.7162e-237
0	ICAM2	1.8621e-202	0.736457	0.451	0.172	3.4455e-198
0	BIRC3	6.7058e-144	0.729056	0.52	0.285	1.2408e-139
0	AC133644.2	4.6878e-236	0.728377	0.26	0.037	8.6738e-232
0	ALOX5AP	0	0.721265	0.969	0.691	0
0	ZFP36L2	4.6091e-196	0.719278	0.769	0.514	8.5283e-192
0	FCGR2B	6.6485e-178	0.697942	0.52	0.248	1.2302e-173
0	TPST2	1.5988e-152	0.696478	0.53	0.286	2.9582e-148
0	GSTO1	1.8948e-192	0.683042	0.715	0.485	3.5059e-188
0	TNFAIP3	1.0855e-218	0.682267	0.816	0.581	2.0085e-214
0	IRF1	1.753e-154	0.668044	0.522	0.277	3.2435e-150
0	SELK	5.6703e-267	0.661209	0.9	0.699	1.0492e-262
0	NFKBIZ	1.5704e-171	0.659063	0.735	0.52	2.9056e-167
0	MLLT11	2.492e-196	0.655848	0.343	0.094	4.611e-192
0	PLP2	7.9177e-212	0.653494	0.752	0.497	1.465e-207
0	HMBS	3.3111e-168	0.648064	0.3	0.086	6.1265e-164
0	SLC7A8	7.6457e-194	0.629615	0.3	0.07	1.4147e-189
0	TNFRSF4	6.0057e-172	0.626194	0.55	0.261	1.1112e-167
0	FAM65B	1.7961e-142	0.623661	0.412	0.185	3.3233e-138
0	SYTL3	1.6872e-174	0.620398	0.466	0.187	3.1219e-170
0	MIR4435-2HG	2.3128e-177	0.618324	0.698	0.441	4.2793e-173
0	DUSP6	3.4613e-151	0.604925	0.697	0.452	6.4045e-147
0	PIM2	4.0035e-112	0.601568	0.405	0.198	7.4078e-108
0	MYO1G	2.7582e-116	0.600278	0.526	0.332	5.1036e-112
0	LINC00152	7.5194e-176	0.599314	0.741	0.502	1.3913e-171
0	TMEM154	3.9589e-150	0.590556	0.562	0.301	7.3251e-146
0	PKM	4.5863e-173	0.589681	0.862	0.695	8.486e-169
0	RAB27A	7.1461e-125	0.587784	0.34	0.14	1.3222e-120
0	IL2RG	2.8316e-190	0.587378	0.787	0.572	5.2394e-186
0	FAM107B	2.1257e-127	0.57861	0.465	0.235	3.9331e-123
0	SCCPDH	3.0851e-126	0.577868	0.329	0.128	5.7084e-122
0	CD200R1	6.7333e-120	0.572743	0.36	0.156	1.2459e-115
0	PHF20	4.4872e-112	0.571554	0.48	0.271	8.3027e-108
0	PBXIP1	2.8231e-135	0.56992	0.397	0.169	5.2235e-131
0	EMP3	0	0.558112	0.99	0.884	0
0	PRDX5	4.1972e-155	0.553256	0.761	0.583	7.766e-151
0	TSC22D3	4.5369e-128	0.553193	0.8	0.64	8.3946e-124
0	HLA-A	0	0.549093	0.995	0.929	0
0	NT5C	2.5425e-113	0.541228	0.405	0.2	4.7043e-109
0	CYTIP	7.39407e-85	0.538912	0.402	0.241	1.36812e-80
0	ST3GAL4	4.0451e-123	0.534925	0.551	0.309	7.4847e-119
0	NKG7	8.6678e-119	0.53195	0.356	0.143	1.6038e-114
0	STAT4	1.7257e-125	0.53084	0.291	0.097	3.1931e-121
0	CCL3L3	1.02606e-19	0.530639	0.296	0.222	1.89852e-15
0	PAG1	1.2924e-105	0.52892	0.44	0.226	2.3913e-101
0	HDC	6.9487e-188	0.525541	0.818	0.499	1.2857e-183
0	CTD-3252C9.4	1.25696e-80	0.524258	0.666	0.517	2.32575e-76
0	NTRK1	1.1378e-136	0.520746	0.324	0.11	2.1052e-132
0	HK3	2.4417e-100	0.520051	0.292	0.122	4.51786e-96
0	RGS2	1.71054e-97	0.518213	0.674	0.494	3.16501e-93
0	CD9	5.1792e-179	0.517302	0.826	0.51	9.5831e-175
0	RHBDD2	7.847e-104	0.516336	0.505	0.307	1.4519e-99
0	MYL6	0	0.51258	0.997	0.963	0
0	LIF	2.033e-99	0.510863	0.415	0.202	3.76171e-95
0	IVNS1ABP	1.43356e-69	0.507787	0.372	0.222	2.65252e-65
0	IL1RL1	7.2089e-121	0.507569	0.513	0.263	1.3339e-116
0	IFITM1	8.0175e-137	0.507554	0.578	0.307	1.4835e-132
0	CHPT1	2.9632e-106	0.506002	0.563	0.365	5.4828e-102
0	TMBIM1	4.05549e-76	0.500908	0.353	0.197	7.50387e-72
0	KLF2	2.63271e-76	0.500454	0.518	0.354	4.8713e-72
0	CYLD	1.07075e-87	0.498884	0.452	0.273	1.98121e-83
0	C3AR1	3.8755e-102	0.498587	0.389	0.187	7.17087e-98
0	TEX30	1.3556e-95	0.498533	0.323	0.144	2.50827e-91
0	CLU	7.1654e-99	0.497867	0.635	0.41	1.32582e-94
0	BIN2	2.93756e-81	0.493093	0.429	0.265	5.43536e-77
0	PTMS	4.1064e-123	0.491268	0.614	0.385	7.5981e-119
0	SLAMF1	1.7983e-131	0.491194	0.258	0.074	3.3273e-127
0	CEBPB	1.281e-113	0.486745	0.755	0.575	2.3702e-109
0	GCSAML	1.9885e-114	0.486635	0.577	0.321	3.6793e-110
0	S100A4	0	0.485935	0.999	0.955	0
0	MS4A2	7.7594e-189	0.484056	0.935	0.609	1.4357e-184
0	TIMP1	5.1892e-159	0.482275	0.937	0.828	9.6016e-155
0	SUN2	3.22963e-75	0.480291	0.378	0.219	5.97578e-71
0	ARL4A	8.9027e-106	0.479737	0.769	0.632	1.6473e-101
0	MXD1	5.8974e-56	0.474999	0.351	0.221	1.0912e-51
0	SOCS1	2.1586e-116	0.467892	0.522	0.274	3.994e-112
0	TRAPPC1	4.3723e-114	0.466204	0.748	0.591	8.0901e-110
0	CORO1A	1.0722e-143	0.46546	0.822	0.612	1.9838e-139
0	GATA2	2.1298e-176	0.46281	0.892	0.56	3.9407e-172
0	SAMSN1	9.4935e-125	0.456804	0.785	0.593	1.7566e-120
0	GPR65	1.63061e-74	0.456332	0.661	0.507	3.01712e-70
0	CLINT1	4.70087e-73	0.454416	0.372	0.212	8.69802e-69
0	CSF1	6.9999e-87	0.450895	0.428	0.223	1.29519e-82
0	ARID5B	2.35672e-87	0.448476	0.306	0.134	4.36064e-83
0	ID2	1.15043e-91	0.445167	0.891	0.792	2.12864e-87
0	CHST2	1.46008e-79	0.442592	0.387	0.205	2.70159e-75
0	ACAP1	1.26069e-67	0.440891	0.397	0.247	2.33266e-63
0	FAM46C	2.90455e-98	0.438386	0.274	0.102	5.37428e-94
0	CAMK1	1.37039e-69	0.435699	0.512	0.36	2.53563e-65
0	PFN1	1.8296e-306	0.435389	0.998	0.977	3.3854e-302
0	LRP10	3.75913e-60	0.429932	0.371	0.234	6.95552e-56
0	LAPTM5	6.0209e-165	0.427346	0.966	0.9	1.114e-160
0	ADAM8	1.33491e-64	0.426486	0.443	0.297	2.46999e-60
0	CDC42SE1	8.3878e-52	0.424677	0.583	0.464	1.55199e-47
0	MBOAT7	4.60838e-67	0.424071	0.508	0.359	8.52688e-63
0	ADGRE5	2.38977e-86	0.423416	0.646	0.48	4.42179e-82
0	UBL5	1.3139e-150	0.420272	0.909	0.778	2.4311e-146
0	ESYT1	7.13279e-74	0.418549	0.433	0.261	1.31978e-69
0	NCF4	1.72911e-75	0.417556	0.568	0.412	3.19937e-71
0	SRI	1.18886e-81	0.416176	0.62	0.475	2.19975e-77
0	KIAA0125	3.13089e-85	0.410633	0.307	0.132	5.79309e-81
0	PHLDA1	5.1663e-32	0.409765	0.3	0.203	9.5592e-28
0	CLK1	1.97984e-57	0.409371	0.528	0.401	3.6633e-53
0	CD53	1.30589e-76	0.409156	0.644	0.504	2.41629e-72
0	ZC3H12A	1.00736e-71	0.408689	0.507	0.332	1.86392e-67
0	RGS19	6.70529e-60	0.404345	0.497	0.37	1.24068e-55
0	NCF1	1.73916e-68	0.403644	0.374	0.209	3.21797e-64
0	NCR3	9.38263e-64	0.403127	0.255	0.117	1.73607e-59
0	LAT	4.1669e-99	0.40296	0.545	0.302	7.71008e-95
0	S100A6	3.5469e-250	0.402387	1	0.979	6.5629e-246
0	PTPN7	1.38877e-60	0.402169	0.453	0.297	2.56964e-56
0	AC020571.3	2.43663e-80	0.40205	0.448	0.244	4.50849e-76
0	SGPP1	2.98666e-71	0.401978	0.269	0.12	5.52622e-67
0	TUBB4B	4.69606e-55	0.400329	0.487	0.362	8.68912e-51
0	MYADM	1.41792e-55	0.399199	0.582	0.446	2.62358e-51
0	ADAR	2.69143e-49	0.396819	0.403	0.282	4.97996e-45
0	SYTL1	2.52492e-62	0.396607	0.251	0.12	4.67185e-58
0	IL3RA	8.85435e-48	0.396578	0.29	0.167	1.63832e-43
0	ANKRD44	2.34696e-47	0.394291	0.331	0.209	4.34259e-43
0	LDLR	3.87051e-48	0.393537	0.313	0.19	7.16161e-44
0	LMNB1	7.42876e-42	0.392948	0.289	0.179	1.37454e-37
0	HSH2D	2.72128e-46	0.392014	0.289	0.171	5.03519e-42
0	NDUFB9	4.80522e-55	0.391767	0.58	0.472	8.89109e-51
0	PTP4A2	1.98004e-65	0.390633	0.625	0.494	3.66367e-61
0	MAX	3.68687e-57	0.389166	0.428	0.283	6.82181e-53
0	UBB	7.8253e-183	0.389118	0.969	0.903	1.4479e-178
0	GPR34	4.78535e-73	0.388286	0.383	0.202	8.85433e-69
0	RAB11FIP1	1.27422e-41	0.388272	0.438	0.332	2.35769e-37
0	HN1	6.76478e-56	0.387992	0.53	0.409	1.25169e-51
0	MAP3K8	1.71192e-64	0.385215	0.659	0.526	3.16757e-60
0	MYH9	4.64936e-45	0.384856	0.472	0.366	8.60271e-41
0	HAX1	5.2034e-49	0.383764	0.375	0.253	9.62786e-45
0	TRBC2	8.5598e-98	0.383307	0.335	0.141	1.58382e-93
0	RASAL3	1.37059e-54	0.382477	0.263	0.136	2.53599e-50
0	HLA-C	2.0928e-199	0.382431	0.99	0.941	3.8723e-195
0	C1orf56	1.01321e-25	0.378918	0.453	0.36	1.87475e-21
0	PSMB9	2.00357e-69	0.377906	0.622	0.489	3.7072e-65
0	GMFG	7.1332e-107	0.377608	0.888	0.771	1.3198e-102
0	CCND2	5.29177e-51	0.374488	0.31	0.182	9.79137e-47
0	TRPV2	2.55719e-42	0.374243	0.281	0.173	4.73156e-38
0	RNASE6	2.27311e-37	0.373612	0.37	0.264	4.20593e-33
0	PRR7	8.31257e-56	0.371144	0.336	0.192	1.53808e-51
0	TPM3	5.8678e-103	0.370214	0.861	0.74	1.08571e-98
0	SH3BGRL3	1.3654e-220	0.370073	0.994	0.963	2.5263e-216
0	CD48	5.99153e-65	0.369368	0.619	0.491	1.10861e-60
0	SNX20	2.90766e-40	0.365626	0.321	0.214	5.38003e-36
0	RAB6A	3.44224e-45	0.363872	0.39	0.272	6.36917e-41
0	PHTF2	1.69937e-41	0.362478	0.316	0.204	3.14435e-37
0	ISG20	1.67786e-54	0.361834	0.255	0.128	3.10454e-50
0	ANXA1	1.2614e-131	0.36096	0.986	0.936	2.3339e-127
0	RAC2	5.5349e-99	0.360618	0.819	0.678	1.02413e-94
0	DGKZ	5.65276e-39	0.360087	0.261	0.16	1.04593e-34
0	TNFAIP8	1.06856e-37	0.360071	0.403	0.302	1.97715e-33
0	TFG	3.10826e-35	0.357303	0.263	0.164	5.75121e-31
0	GLO1	5.50207e-31	0.357245	0.305	0.217	1.01805e-26
0	EBP	1.30011e-41	0.354632	0.323	0.208	2.4056e-37
0	STK17B	2.79797e-68	0.350271	0.714	0.575	5.17708e-64
0	ACTG1	1.63367e-78	0.349948	0.908	0.82	3.02278e-74
0	CD52	3.4554e-167	0.349142	0.998	0.963	6.3936e-163
0	MRPL52	4.25043e-46	0.349133	0.575	0.483	7.86456e-42
0	FXYD5	1.4505e-118	0.348796	0.904	0.816	2.6838e-114
0	TRAPPC6A	9.21432e-35	0.347521	0.295	0.196	1.70493e-30
0	RNF167	1.41224e-33	0.346692	0.341	0.245	2.61306e-29
0	CARD19	1.96486e-44	0.346453	0.425	0.304	3.63559e-40
0	C10orf128	5.04495e-40	0.344999	0.459	0.354	9.33468e-36
0	RAB8B	1.76237e-29	0.344824	0.275	0.187	3.26092e-25
0	ORAI1	2.21353e-27	0.342905	0.274	0.195	4.09569e-23
0	C7orf73	2.10916e-73	0.342871	0.764	0.643	3.90258e-69
0	RHOH	3.10798e-68	0.342033	0.609	0.423	5.75069e-64
0	CTNNBL1	5.87504e-57	0.342005	0.489	0.333	1.08706e-52
0	FMNL1	8.92408e-33	0.341462	0.448	0.365	1.65122e-28
0	RPS4Y1	2.52531e-45	0.341203	0.447	0.302	4.67259e-41
0	CHD2	3.55952e-27	0.338878	0.292	0.204	6.58618e-23
0	MAFF	3.72034e-50	0.338026	0.429	0.288	6.88374e-46
0	TNFRSF18	2.61559e-73	0.337397	0.347	0.171	4.83962e-69
0	DHRS7	3.68176e-35	0.33729	0.381	0.28	6.81236e-31
0	APOBEC3C	2.99439e-28	0.33662	0.309	0.22	5.54052e-24
0	EVL	4.24154e-39	0.336567	0.46	0.347	7.84812e-35
0	SLC3A2	2.00203e-33	0.336036	0.39	0.297	3.70435e-29
0	CAP1	1.97284e-59	0.334076	0.732	0.626	3.65035e-55
0	RPS26	3.7109e-100	0.33318	0.915	0.815	6.86628e-96
0	TRAF3IP3	1.32395e-38	0.332821	0.274	0.168	2.44971e-34
0	IFI27L2	1.10261e-47	0.332277	0.6	0.502	2.04016e-43
0	HLA-B	1.6192e-197	0.331432	1	0.98	2.996e-193
0	MYL12B	1.64293e-74	0.331359	0.833	0.727	3.03992e-70
0	CSRP1	6.54553e-21	0.331177	0.279	0.214	1.21112e-16
0	CNBP	1.68785e-68	0.329425	0.769	0.656	3.12303e-64
0	PPP1R18	3.15068e-37	0.328411	0.498	0.412	5.8297e-33
0	CAPN1	1.06471e-26	0.328373	0.328	0.25	1.97003e-22
0	DDX5	7.5886e-103	0.326739	0.919	0.855	1.40412e-98
0	RASSF5	9.91309e-39	0.326345	0.527	0.438	1.83422e-34
0	CRIP1	6.2537e-140	0.326192	0.911	0.667	1.1571e-135
0	SH3BGRL	1.45716e-66	0.325224	0.743	0.625	2.69618e-62
0	RHOG	4.4361e-54	0.323944	0.704	0.595	8.20812e-50
0	PDLIM2	2.25917e-24	0.3236	0.316	0.244	4.18015e-20
0	SLC2A6	8.50444e-32	0.323189	0.376	0.276	1.57358e-27
0	PDLIM7	2.51847e-37	0.323092	0.3	0.195	4.65992e-33
0	ICAM3	8.86831e-43	0.322533	0.477	0.357	1.6409e-38
0	NAMPT	4.37972e-45	0.32199	0.61	0.496	8.1038e-41
0	LGALS1	2.2977e-145	0.318902	0.996	0.928	4.2515e-141
0	CDKN2D	4.13625e-42	0.317923	0.315	0.195	7.65331e-38
0	GPSM3	5.60603e-52	0.317725	0.709	0.594	1.03728e-47
0	ARRB2	7.95652e-38	0.31685	0.524	0.434	1.4722e-33
0	CREM	1.09107e-30	0.316322	0.384	0.288	2.01881e-26
0	NFATC3	7.6784e-40	0.316108	0.336	0.215	1.42073e-35
0	RAB11A	1.92835e-37	0.315876	0.515	0.429	3.56803e-33
0	PTP4A1	7.70957e-33	0.315304	0.465	0.379	1.4265e-28
0	PPP1R11	8.08026e-27	0.315198	0.31	0.229	1.49509e-22
0	ITGA2B	3.24669e-52	0.314912	0.302	0.16	6.00735e-48
0	PRKX	8.36479e-30	0.311941	0.259	0.168	1.54774e-25
0	TPT1	1.8741e-127	0.311251	0.99	0.955	3.4676e-123
0	SHISA5	6.10135e-31	0.310533	0.404	0.317	1.12893e-26
0	MYL12A	9.02727e-86	0.308952	0.924	0.851	1.67032e-81
0	TAF7	9.32974e-33	0.308622	0.355	0.251	1.72628e-28
0	CHCHD2	1.3747e-84	0.307284	0.873	0.77	2.5436e-80
0	B2M	0	0.306571	1	1	0
0	PLAUR	1.03137e-28	0.306399	0.669	0.576	1.90834e-24
0	TXNIP	5.40753e-25	0.306183	0.473	0.396	1.00055e-20
0	LAMTOR5	1.15186e-49	0.305649	0.643	0.546	2.13129e-45
0	TBXAS1	9.4692e-25	0.305628	0.307	0.227	1.75209e-20
0	DENR	2.78275e-26	0.302926	0.363	0.285	5.14892e-22
0	CCL3	5.04423e-17	0.30121	0.699	0.695	9.33334e-13
0	TADA3	1.5395e-25	0.301186	0.316	0.238	2.84853e-21
0	CD300A	1.88116e-29	0.299846	0.391	0.303	3.48071e-25
0	CALM1	1.48192e-64	0.297594	0.823	0.691	2.742e-60
0	SNRPB2	1.24092e-31	0.297291	0.508	0.429	2.29608e-27
0	OSTF1	9.48026e-41	0.296269	0.616	0.53	1.75413e-36
0	C5AR1	6.12857e-28	0.296266	0.35	0.251	1.13397e-23
0	C4orf3	8.5324e-51	0.294335	0.684	0.586	1.57875e-46
0	RSRP1	2.57901e-28	0.294083	0.381	0.29	4.77195e-24
0	IDS	1.29846e-28	0.293079	0.482	0.406	2.40253e-24
0	FAM110A	1.71405e-31	0.292049	0.454	0.343	3.17151e-27
0	SLC9A3R1	9.32722e-29	0.291035	0.366	0.274	1.72582e-24
0	GAPDH	2.4617e-110	0.290586	0.982	0.896	4.5549e-106
0	CFL1	1.2873e-115	0.289353	0.99	0.922	2.3818e-111
0	PIH1D1	1.31656e-17	0.289071	0.306	0.246	2.43603e-13
0	COX6C	3.30483e-67	0.287013	0.851	0.767	6.11493e-63
0	FYB	8.55953e-20	0.286052	0.351	0.287	1.58377e-15
0	NAA38	1.78861e-34	0.284836	0.537	0.453	3.30947e-30
0	CXCL8	8.52352e-48	0.283693	0.833	0.688	1.57711e-43
0	MLF2	1.27458e-23	0.282947	0.385	0.315	2.35836e-19
0	BTK	1.74877e-46	0.282334	0.607	0.482	3.23575e-42
0	PSMA2	7.03967e-44	0.282204	0.644	0.544	1.30255e-39
0	R3HDM4	3.40909e-20	0.2818	0.271	0.204	6.30784e-16
0	TGFB1	1.68054e-26	0.281368	0.445	0.369	3.1095e-22
0	MAP1LC3B	1.73154e-36	0.281157	0.586	0.502	3.20387e-32
0	RBM23	1.21632e-17	0.28082	0.277	0.214	2.25057e-13
0	TINF2	3.14456e-25	0.277942	0.268	0.186	5.81838e-21
0	VAMP2	1.31517e-33	0.27756	0.529	0.438	2.43345e-29
0	TLE4	1.17137e-19	0.275963	0.348	0.281	2.16739e-15
0	SMCHD1	1.21602e-15	0.274853	0.257	0.198	2.25e-11
0	MED10	4.66099e-23	0.274631	0.305	0.227	8.62423e-19
0	TRMT112	1.55198e-48	0.273232	0.693	0.589	2.87163e-44
0	FLOT1	9.58051e-28	0.271919	0.481	0.407	1.77268e-23
0	G6PD	1.88538e-15	0.271798	0.283	0.228	3.48852e-11
0	SLCO3A1	1.43735e-19	0.270654	0.254	0.186	2.65953e-15
0	OCIAD2	2.18092e-38	0.269012	0.273	0.159	4.03536e-34
0	COMMD8	1.05135e-11	0.268761	0.315	0.28	1.94531e-07
0	PNRC2	2.83109e-13	0.264654	0.282	0.235	5.23837e-09
0	ATP6V0E1	3.51771e-53	0.262827	0.829	0.712	6.50881e-49
0	NR1H2	6.48351e-16	0.262431	0.311	0.255	1.19964e-11
0	POMP	1.27784e-54	0.262112	0.845	0.763	2.36439e-50
0	HMHA1	4.1099e-17	0.261003	0.279	0.217	7.60454e-13
0	CYBA	2.36064e-98	0.260096	0.985	0.895	4.3679e-94
0	CHST11	6.24021e-19	0.258652	0.28	0.209	1.15463e-14
0	TSTD1	1.86193e-25	0.258512	0.434	0.346	3.44513e-21
0	C1orf186	2.35334e-68	0.257371	0.701	0.465	4.35438e-64
0	NINJ1	1.15586e-17	0.257173	0.473	0.412	2.13869e-13
0	COX17	9.7874e-38	0.256998	0.684	0.609	1.81096e-33
0	LY6E	1.15371e-76	0.256955	0.942	0.888	2.13472e-72
0	ANXA2	2.10001e-60	0.256896	0.792	0.592	3.88565e-56
0	DOCK8	1.23063e-17	0.25609	0.281	0.218	2.27703e-13
0	PRKCB	3.86162e-19	0.255623	0.292	0.22	7.14516e-15
0	GABPB1	5.19935e-19	0.255509	0.36	0.291	9.62035e-15
0	HLA-E	2.24959e-44	0.254828	0.842	0.767	4.16241e-40
0	ARF1	3.26755e-28	0.253415	0.585	0.525	6.04596e-24
0	AGTRAP	3.22646e-19	0.253234	0.39	0.323	5.96991e-15
0	CNOT1	1.28383e-16	0.252626	0.308	0.247	2.37548e-12
0	SUB1	2.40756e-69	0.25241	0.943	0.871	4.4547e-65
0	USP15	2.67782e-17	0.252202	0.355	0.296	4.95477e-13
0	CD47	3.7636e-17	0.250054	0.421	0.373	6.96378e-13
0	ARL2BP	1.56158e-12	0.250008	0.288	0.243	2.88939e-08
1	LYZ	0	1.75002	0.978	0.598	0
1	FCN1	0	1.66424	0.877	0.198	0
1	CD36	0	1.46258	0.759	0.098	0
1	CTSS	0	1.46126	0.926	0.335	0
1	MNDA	0	1.42395	0.849	0.172	0
1	AIF1	0	1.42373	0.932	0.326	0
1	MRC1	0	1.41809	0.796	0.122	0
1	IFI30	0	1.40724	0.76	0.116	0
1	LST1	0	1.40616	0.979	0.651	0
1	G0S2	0	1.39785	0.664	0.156	0
1	CFD	0	1.35338	0.666	0.089	0
1	HLA-DRA	0	1.35225	0.994	0.673	0
1	HLA-DRB1	0	1.34614	0.967	0.435	0
1	CLEC4A	0	1.29814	0.799	0.18	0
1	HLA-DRB5	0	1.28325	0.95	0.281	0
1	CFP	0	1.27041	0.797	0.265	0
1	S100A9	0	1.25085	0.926	0.387	0
1	CYBB	0	1.24496	0.732	0.115	0
1	IL1B	0	1.22903	0.71	0.16	0
1	CTSH	0	1.21323	0.821	0.192	0
1	GGT5	0	1.19312	0.666	0.099	0
1	SERPINA1	0	1.19239	0.797	0.184	0
1	SCGB3A1	0	1.18637	0.401	0.067	0
1	MS4A6A	0	1.17278	0.85	0.302	0
1	TNFSF13B	0	1.1632	0.731	0.135	0
1	RP11-1143G9.4	2.6544e-242	1.16196	0.513	0.154	4.9115e-238
1	SLC44A1	0	1.14785	0.771	0.208	0
1	ITGB2	0	1.1147	0.892	0.331	0
1	IGSF6	0	1.08273	0.627	0.105	0
1	HLA-DMA	0	1.08126	0.851	0.238	0
1	CD74	0	1.07204	0.995	0.808	0
1	GRN	0	1.07017	0.902	0.412	0
1	CLEC7A	0	1.06741	0.718	0.137	0
1	JAML	0	1.06322	0.734	0.165	0
1	S100A10	0	1.05794	0.972	0.79	0
1	DPYSL2	0	1.053	0.742	0.183	0
1	CLEC12A	0	1.05089	0.688	0.165	0
1	MPEG1	0	1.04901	0.636	0.105	0
1	CD300E	0	1.03994	0.538	0.063	0
1	GSTP1	0	1.0353	0.887	0.343	0
1	TYMP	0	1.02636	0.948	0.529	0
1	S100A8	0	1.02057	0.887	0.384	0
1	TYROBP	0	1.01402	0.981	0.861	0
1	NEAT1	0	1.01371	0.971	0.722	0
1	CRIP1	1.0118e-205	1.00179	0.925	0.69	1.8722e-201
1	HLA-DQB1	0	1.00115	0.905	0.298	0
1	HLA-DQA1	0	0.996242	0.811	0.21	0
1	CSTA	0	0.99463	0.762	0.166	0
1	AQP3	0	0.993388	0.567	0.125	0
1	NAAA	0	0.976007	0.719	0.204	0
1	FGL2	0	0.972002	0.637	0.128	0
1	TNNT1	0	0.971815	0.512	0.078	0
1	TREM1	0	0.971313	0.541	0.082	0
1	TSPO	0	0.953701	0.959	0.658	0
1	APLP2	0	0.953217	0.657	0.154	0
1	PSAP	0	0.951219	0.947	0.607	0
1	HLA-DQA2	0	0.948724	0.706	0.155	0
1	HLA-DPB1	0	0.944702	0.956	0.435	0
1	GPCPD1	0	0.935951	0.602	0.13	0
1	GLIPR1	0	0.931491	0.622	0.123	0
1	HLA-DPA1	0	0.928001	0.932	0.46	0
1	FGR	0	0.925179	0.645	0.159	0
1	CD68	0	0.922312	0.843	0.379	0
1	MGST1	0	0.918401	0.508	0.069	0
1	LY86	0	0.91486	0.6	0.126	0
1	CSF2RA	0	0.896509	0.59	0.112	0
1	KLF4	0	0.894032	0.677	0.194	0
1	MT-CO3	9.8555e-299	0.885251	0.997	0.931	1.8236e-294
1	CD44	0	0.884019	0.96	0.673	0
1	MT-CO1	0	0.882207	0.999	0.982	0
1	COTL1	0	0.878397	0.938	0.629	0
1	CST3	0	0.877316	0.989	0.833	0
1	HLA-DMB	0	0.868253	0.683	0.157	0
1	PPT1	0	0.859839	0.744	0.251	0
1	CTSC	2.968e-304	0.858454	0.874	0.444	5.4917e-300
1	FCGRT	0	0.854296	0.703	0.214	0
1	CXCL8	8.7067e-193	0.852085	0.94	0.682	1.611e-188
1	SAMHD1	0	0.846826	0.649	0.157	0
1	THBS1	2.2127e-303	0.843797	0.348	0.046	4.0942e-299
1	APOBEC3A	1.083e-298	0.840277	0.282	0.026	2.0038e-294
1	STEAP4	0	0.831912	0.408	0.061	0
1	MS4A7	0	0.821835	0.461	0.067	0
1	SPI1	4.1606e-291	0.806442	0.877	0.494	7.6984e-287
1	CTSB	6.3329e-291	0.803104	0.791	0.347	1.1718e-286
1	LINC01272	8.1319e-286	0.798402	0.498	0.118	1.5046e-281
1	VCAN	0	0.795788	0.43	0.065	0
1	MARCKS	1.8391e-298	0.783501	0.467	0.1	3.403e-294
1	CTSZ	0	0.773028	0.651	0.189	0
1	MT-ND3	4.6666e-238	0.769659	0.994	0.898	8.6346e-234
1	AP2S1	2.3673e-275	0.765061	0.849	0.43	4.3802e-271
1	ANXA2	7.045e-254	0.764185	0.918	0.587	1.3035e-249
1	UBE2D1	9.8898e-259	0.762637	0.629	0.217	1.8299e-254
1	HCK	0	0.760771	0.573	0.147	0
1	TKT	9.6808e-259	0.755943	0.719	0.294	1.7912e-254
1	SOD2	3.0372e-232	0.752887	0.629	0.231	5.6196e-228
1	LYAR	1.1008e-267	0.752247	0.461	0.111	2.0368e-263
1	FPR1	0	0.740688	0.409	0.056	0
1	CEBPD	7.9901e-288	0.735369	0.438	0.088	1.4784e-283
1	GLIPR2	7.0486e-228	0.734655	0.793	0.41	1.3042e-223
1	CD4	0	0.728323	0.517	0.117	0
1	BID	2.2242e-246	0.722552	0.648	0.24	4.1155e-242
1	ACP5	8.8925e-248	0.712521	0.468	0.122	1.6454e-243
1	OSCAR	0	0.708066	0.431	0.069	0
1	FTL	8.0746e-268	0.699743	0.997	0.999	1.494e-263
1	GCA	3.7983e-247	0.697471	0.536	0.16	7.0281e-243
1	CTB-61M7.2	0	0.691056	0.341	0.041	0
1	AP1S2	1.147e-184	0.689	0.754	0.408	2.1223e-180
1	HMOX1	5.7563e-122	0.683791	0.305	0.092	1.0651e-117
1	MT-ND1	2.9122e-149	0.67983	0.958	0.731	5.3885e-145
1	MT-ND4	2.2935e-213	0.676226	0.995	0.956	4.2437e-209
1	CDA	1.0138e-303	0.667826	0.404	0.068	1.8759e-299
1	ZNF385A	4.3016e-306	0.667442	0.459	0.093	7.9593e-302
1	STXBP2	2.6891e-143	0.662762	0.736	0.416	4.9757e-139
1	LYN	1.1206e-233	0.661747	0.574	0.191	2.0734e-229
1	BRI3	1.205e-231	0.656433	0.541	0.169	2.2297e-227
1	CDKN1A	3.4622e-192	0.653488	0.662	0.276	6.4062e-188
1	C5AR1	1.3443e-184	0.650509	0.57	0.216	2.4874e-180
1	ENTPD1	4.1345e-243	0.649585	0.376	0.079	7.65e-239
1	LILRB3	6.6697e-270	0.646969	0.402	0.079	1.2341e-265
1	FGD2	7.6141e-211	0.646708	0.339	0.072	1.4088e-206
1	S100A4	2.8781e-263	0.646693	0.996	0.96	5.3253e-259
1	NUP214	9.6257e-286	0.645927	0.43	0.086	1.781e-281
1	RAB31	2.8791e-232	0.642986	0.53	0.158	5.3271e-228
1	RAC1	3.0516e-197	0.638352	0.833	0.491	5.6464e-193
1	BLVRB	4.6945e-221	0.636562	0.48	0.138	8.6863e-217
1	MARCKSL1	6.0538e-243	0.636385	0.507	0.139	1.1201e-238
1	UPP1	4.9913e-190	0.635048	0.603	0.239	9.2354e-186
1	LPAR6	1.329e-241	0.633076	0.407	0.091	2.4591e-237
1	HBEGF	7.4983e-272	0.632825	0.366	0.061	1.3874e-267
1	ATP6V1B2	2.1092e-209	0.631417	0.478	0.145	3.9026e-205
1	MT-CYB	6.9799e-110	0.630822	0.986	0.858	1.2915e-105
1	PTPRE	1.4708e-220	0.630351	0.581	0.198	2.7215e-216
1	LTA4H	4.3476e-241	0.628861	0.46	0.119	8.0443e-237
1	PLAC8	6.9728e-131	0.627985	0.334	0.101	1.2902e-126
1	LRRFIP1	4.4097e-169	0.627152	0.858	0.524	8.1592e-165
1	CSF3R	1.2646e-274	0.624257	0.347	0.054	2.34e-270
1	PLA2G7	3.5977e-258	0.624157	0.303	0.041	6.6568e-254
1	ATP2B1	8.1408e-197	0.62248	0.448	0.133	1.5063e-192
1	CECR1	2.4061e-231	0.622258	0.419	0.102	4.452e-227
1	SLC43A2	1.5962e-219	0.621048	0.4	0.097	2.9535e-215
1	C1orf162	3.216e-189	0.617174	0.758	0.374	5.9505e-185
1	RNH1	2.3366e-188	0.608795	0.732	0.343	4.3234e-184
1	TNFRSF1A	4.444e-278	0.608087	0.371	0.065	8.2226e-274
1	GAS6	2.3078e-262	0.607403	0.407	0.084	4.2702e-258
1	FLNA	5.795e-176	0.605697	0.726	0.346	1.0722e-171
1	RHOA	2.2082e-215	0.602894	0.927	0.685	4.0859e-211
1	LILRA5	0	0.60112	0.308	0.031	0
1	NCF2	1.1626e-193	0.600138	0.563	0.204	2.1513e-189
1	PLBD1	3.6592e-262	0.598833	0.367	0.068	6.7707e-258
1	PNPLA6	3.8153e-147	0.598262	0.568	0.245	7.0594e-143
1	FOLR2	6.0084e-161	0.596164	0.375	0.108	1.1117e-156
1	EFHD2	7.846e-189	0.59553	0.686	0.298	1.4517e-184
1	ITGAX	2.2436e-206	0.595344	0.418	0.112	4.1513e-202
1	TMSB10	0	0.594818	0.998	0.986	0
1	MCL1	2.7002e-174	0.592058	0.91	0.628	4.9962e-170
1	ZEB2	7.6569e-167	0.591244	0.759	0.382	1.4168e-162
1	RTN4	3.2141e-173	0.590039	0.811	0.462	5.9471e-169
1	PTPRC	1.6225e-171	0.588469	0.847	0.5	3.002e-167
1	LILRB2	6.6126e-274	0.588257	0.371	0.065	1.2235e-269
1	CD302	8.2501e-215	0.586641	0.446	0.122	1.5265e-210
1	C9orf72	7.5231e-248	0.584502	0.411	0.09	1.392e-243
1	C15orf48	2.1568e-118	0.584095	0.277	0.078	3.9908e-114
1	SCPEP1	2.0814e-210	0.582927	0.386	0.093	3.8512e-206
1	FKBP1A	2.5603e-195	0.582439	0.906	0.703	4.7374e-191
1	LRRC25	5.1958e-226	0.582364	0.38	0.084	9.6138e-222
1	GABARAP	3.4019e-165	0.578336	0.779	0.443	6.2945e-161
1	TGFBI	1.1678e-230	0.577675	0.412	0.095	2.1608e-226
1	THEMIS2	9.0072e-227	0.576564	0.434	0.111	1.6666e-222
1	WARS	1.7461e-179	0.574907	0.468	0.155	3.2307e-175
1	YWHAH	3.533e-149	0.574061	0.747	0.412	6.5371e-145
1	EMP1	1.9239e-179	0.572159	0.282	0.055	3.5598e-175
1	ADAMTSL4	2.6211e-202	0.571241	0.415	0.112	4.8499e-198
1	CD93	9.2884e-218	0.570023	0.305	0.054	1.7186e-213
1	ALDOA	3.588e-193	0.567336	0.922	0.72	6.6388e-189
1	RBPJ	1.3298e-167	0.567055	0.434	0.141	2.4605e-163
1	SAT1	4.4972e-180	0.56704	0.963	0.833	8.3211e-176
1	NLRP3	5.0657e-210	0.565293	0.378	0.088	9.373e-206
1	PPIF	3.3131e-184	0.565057	0.389	0.106	6.1302e-180
1	FAM49A	2.3171e-209	0.56431	0.339	0.072	4.2873e-205
1	GABARAPL1	2.6143e-182	0.562186	0.507	0.171	4.8372e-178
1	CCDC109B	3.6583e-216	0.554627	0.39	0.094	6.7689e-212
1	HSPB1	8.09914e-24	0.554468	0.722	0.574	1.49858e-19
1	IQGAP1	3.1717e-155	0.553326	0.83	0.483	5.8685e-151
1	S100A6	5.7751e-220	0.55196	0.998	0.981	1.0686e-215
1	DOK2	1.0438e-149	0.551218	0.664	0.318	1.9313e-145
1	GNAI2	1.5056e-144	0.550492	0.676	0.33	2.7859e-140
1	ANXA5	1.1481e-156	0.546804	0.736	0.381	2.1244e-152
1	CSTB	3.4153e-163	0.545388	0.893	0.657	6.3193e-159
1	SCO2	5.5841e-165	0.545238	0.502	0.182	1.0332e-160
1	MT-ND2	5.362e-118	0.544554	0.99	0.889	9.9213e-114
1	CPVL	1.4357e-236	0.544313	0.487	0.125	2.6566e-232
1	GRINA	1.7743e-171	0.543016	0.512	0.186	3.283e-167
1	HNMT	1.223e-233	0.542166	0.383	0.082	2.2628e-229
1	CD86	1.2942e-191	0.540868	0.36	0.089	2.3947e-187
1	RBM47	3.3922e-244	0.539968	0.305	0.046	6.2766e-240
1	BCL2L11	2.1142e-185	0.538976	0.323	0.073	3.9119e-181
1	SLC2A3	5.0322e-115	0.535669	0.692	0.387	9.311e-111
1	TIMP2	2.7696e-208	0.534486	0.314	0.06	5.1246e-204
1	YBX3	2.1105e-168	0.533281	0.389	0.113	3.9051e-164
1	CMTM6	1.6824e-129	0.533213	0.745	0.42	3.1129e-125
1	MT-CO2	1.9127e-130	0.531417	0.999	0.99	3.5391e-126
1	LILRA1	3.9768e-275	0.531215	0.288	0.032	7.3583e-271
1	VIM	4.753e-171	0.530849	0.989	0.946	8.7944e-167
1	PHACTR1	2.4578e-142	0.529298	0.546	0.225	4.5477e-138
1	C20orf24	1.3717e-141	0.527761	0.634	0.303	2.5381e-137
1	CTSA	2.75e-174	0.523001	0.434	0.135	5.0882e-170
1	PEA15	1.2854e-154	0.521876	0.427	0.138	2.3783e-150
1	ASAP1	5.1375e-191	0.521181	0.356	0.086	9.5059e-187
1	C19orf38	3.3933e-222	0.517199	0.348	0.071	6.2786e-218
1	CBX6	1.0224e-128	0.515685	0.419	0.155	1.8918e-124
1	CCR1	1.65e-180	0.509695	0.332	0.077	3.053e-176
1	ROGDI	4.4328e-169	0.509483	0.401	0.119	8.2019e-165
1	CD14	9.2223e-156	0.509394	0.27	0.058	1.7064e-151
1	PLEC	1.7816e-156	0.50854	0.358	0.102	3.2965e-152
1	SLC7A7	4.1055e-227	0.505145	0.341	0.066	7.5964e-223
1	PRELID1	4.1649e-118	0.504745	0.798	0.541	7.7062e-114
1	ASGR1	8.9878e-202	0.502369	0.332	0.07	1.663e-197
1	STAC	3.1084e-231	0.501565	0.327	0.058	5.7515e-227
1	ACTN1	1.3437e-184	0.501216	0.317	0.071	2.4863e-180
1	ITGAM	5.5076e-119	0.500027	0.586	0.281	1.0191e-114
1	KCTD12	1.0819e-195	0.499679	0.299	0.058	2.0018e-191
1	ARF6	3.0625e-107	0.499299	0.845	0.624	5.6666e-103
1	REEP5	4.6949e-136	0.493847	0.686	0.352	8.687e-132
1	CHMP1B	1.1634e-107	0.493378	0.662	0.357	2.1526e-103
1	TPP1	1.0999e-127	0.491871	0.581	0.27	2.0352e-123
1	PDE4B	4.448e-163	0.491535	0.344	0.092	8.2302e-159
1	CXCL2	2.2863e-105	0.488997	0.365	0.132	4.2304e-101
1	UCP2	1.5733e-118	0.487823	0.722	0.407	2.9111e-114
1	SCIMP	8.643e-195	0.48682	0.298	0.059	1.5992e-190
1	LY96	1.8183e-148	0.486727	0.498	0.19	3.3644e-144
1	LAMP2	1.7579e-163	0.486305	0.421	0.134	3.2527e-159
1	AKIRIN2	1.841e-127	0.484852	0.531	0.233	3.4064e-123
1	TMEM176A	7.42906e-95	0.481904	0.573	0.308	1.3746e-90
1	MSRB1	1.7448e-147	0.481634	0.43	0.149	3.2284e-143
1	HACD4	2.7639e-145	0.478753	0.52	0.206	5.114e-141
1	H2AFY	4.5678e-124	0.475673	0.691	0.355	8.4518e-120
1	RNF149	1.1287e-146	0.475479	0.427	0.145	2.0884e-142
1	KYNU	6.2691e-190	0.475434	0.299	0.06	1.16e-185
1	COMT	3.2158e-123	0.474692	0.502	0.219	5.9501e-119
1	CPPED1	8.0261e-142	0.474316	0.54	0.221	1.4851e-137
1	ARPC1B	2.9062e-144	0.47322	0.911	0.715	5.3773e-140
1	PILRA	4.526e-136	0.471962	0.451	0.168	8.3745e-132
1	PLSCR1	1.1908e-114	0.470917	0.637	0.332	2.2033e-110
1	CYBA	7.0267e-203	0.466532	0.989	0.904	1.3001e-198
1	RASGRP2	9.731e-152	0.466383	0.39	0.12	1.8005e-147
1	PLEK	4.339e-129	0.466215	0.515	0.214	8.0284e-125
1	MT-ND5	2.15738e-56	0.465906	0.867	0.646	3.99181e-52
1	MOB3B	1.7847e-177	0.464572	0.297	0.064	3.3022e-173
1	TXNIP	1.9408e-98	0.464299	0.667	0.365	3.59105e-94
1	MT-ATP6	5.42717e-58	0.464058	0.991	0.923	1.00419e-53
1	NDRG1	1.0095e-116	0.463959	0.32	0.103	1.8678e-112
1	DMXL2	6.944e-182	0.463633	0.255	0.043	1.2848e-177
1	IFNGR1	3.3862e-123	0.463095	0.468	0.189	6.2656e-119
1	SUMO3	9.4621e-125	0.462348	0.555	0.247	1.7508e-120
1	IL1RN	1.0521e-113	0.461774	0.297	0.091	1.9466e-109
1	SGK1	5.5297e-110	0.461561	0.619	0.306	1.0232e-105
1	RILPL2	2.5449e-126	0.457887	0.505	0.211	4.7087e-122
1	SLC15A3	3.5959e-155	0.456823	0.257	0.054	6.6534e-151
1	TRIB1	2.4183e-157	0.454198	0.328	0.086	4.4745e-153
1	LINC00936	4.96538e-86	0.444732	0.398	0.176	9.18745e-82
1	C10orf54	3.9328e-94	0.444142	0.766	0.497	7.27687e-90
1	TCOF1	7.94237e-84	0.441974	0.326	0.131	1.46958e-79
1	CD300LF	1.5341e-128	0.440094	0.37	0.123	2.8386e-124
1	TNFRSF1B	5.5377e-143	0.439205	0.279	0.068	1.0246e-138
1	ATP6V0B	3.6968e-114	0.438756	0.86	0.578	6.8401e-110
1	CAPN2	8.4321e-102	0.436729	0.606	0.313	1.56019e-97
1	EHBP1L1	1.1572e-116	0.434555	0.282	0.083	2.1411e-112
1	KLF3	2.0335e-109	0.433689	0.363	0.133	3.7626e-105
1	SAT2	1.0713e-110	0.43291	0.546	0.254	1.9822e-106
1	CREG1	1.4494e-128	0.432232	0.439	0.164	2.6818e-124
1	RAP2B	7.3053e-114	0.431319	0.417	0.162	1.3517e-109
1	OAZ1	3.8911e-209	0.428821	0.985	0.946	7.1997e-205
1	ACTR2	3.61912e-98	0.427315	0.818	0.525	6.69646e-94
1	RHOC	1.87722e-86	0.425931	0.47	0.226	3.47342e-82
1	PECAM1	2.626e-117	0.423456	0.392	0.144	4.859e-113
1	RP11-670E13.6	1.6577e-114	0.421713	0.268	0.074	3.0673e-110
1	MOB1A	5.8423e-99	0.418762	0.706	0.412	1.081e-94
1	AHNAK	1.63549e-89	0.418233	0.682	0.384	3.02614e-85
1	TCIRG1	1.03481e-97	0.417883	0.386	0.158	1.91471e-93
1	EAF1	1.4035e-99	0.417138	0.283	0.091	2.59698e-95
1	LILRB4	1.351e-189	0.415112	0.261	0.044	2.4998e-185
1	FAM45A	9.7175e-112	0.413744	0.449	0.183	1.798e-107
1	LDLRAD4	6.7464e-104	0.413431	0.314	0.108	1.2483e-99
1	FAM96A	4.5722e-118	0.411963	0.544	0.245	8.4599e-114
1	RPS9	5.8539e-181	0.410412	0.975	0.937	1.0832e-176
1	TMEM176B	2.25439e-72	0.4095	0.684	0.432	4.17129e-68
1	SELPLG	2.8551e-100	0.408325	0.603	0.308	5.28275e-96
1	NAMPT	1.31686e-84	0.406945	0.757	0.478	2.43658e-80
1	SNHG15	9.27999e-78	0.40585	0.397	0.184	1.71708e-73
1	ZYX	1.2592e-102	0.405438	0.525	0.245	2.32991e-98
1	ETS2	1.3779e-117	0.404746	0.455	0.18	2.5496e-113
1	ADAM17	1.84504e-89	0.403199	0.34	0.132	3.41389e-85
1	CNPY3	1.0952e-107	0.402566	0.615	0.307	2.0264e-103
1	STX11	4.6458e-101	0.399047	0.607	0.31	8.59612e-97
1	ADAM15	2.8704e-112	0.398378	0.28	0.084	5.311e-108
1	NINJ1	4.03709e-90	0.397506	0.666	0.378	7.46982e-86
1	SPN	7.94584e-93	0.396555	0.53	0.261	1.47022e-88
1	PYCARD	5.06845e-88	0.39587	0.765	0.5	9.37816e-84
1	MGAT1	1.93722e-92	0.395798	0.448	0.205	3.58444e-88
1	VASP	6.34831e-90	0.394805	0.745	0.458	1.17463e-85
1	SMCO4	2.3448e-134	0.39425	0.31	0.088	4.3386e-130
1	QKI	6.45e-115	0.392159	0.327	0.108	1.1934e-110
1	RASSF4	6.7189e-128	0.39049	0.29	0.081	1.2432e-123
1	RARA	2.00461e-88	0.387535	0.478	0.227	3.70914e-84
1	LYSMD2	1.2242e-117	0.386062	0.265	0.074	2.2652e-113
1	RAP1B	2.79286e-74	0.385399	0.659	0.409	5.16763e-70
1	RGCC	9.97625e-80	0.385055	0.505	0.254	1.84591e-75
1	SPG21	3.30267e-97	0.383853	0.529	0.257	6.11094e-93
1	ARMT1	7.0019e-110	0.383759	0.319	0.107	1.2956e-105
1	TALDO1	1.70545e-78	0.383183	0.73	0.473	3.15559e-74
1	PTPN12	2.9959e-111	0.382786	0.309	0.099	5.5434e-107
1	SERTAD2	4.69124e-94	0.382679	0.287	0.097	8.68019e-90
1	PTAFR	2.49725e-98	0.382523	0.378	0.147	4.62066e-94
1	SOCS3	7.23125e-89	0.379657	0.439	0.193	1.338e-84
1	SULF2	2.9174e-109	0.378491	0.263	0.075	5.3981e-105
1	PRCP	8.0083e-115	0.378458	0.3	0.093	1.4818e-110
1	CAPZA2	2.61288e-80	0.376894	0.756	0.498	4.83461e-76
1	CFLAR	1.16746e-79	0.376871	0.561	0.295	2.16016e-75
1	SERPINB9	1.10027e-79	0.376469	0.346	0.146	2.03583e-75
1	PLEKHB2	4.33284e-86	0.371361	0.422	0.191	8.01705e-82
1	CD80	1.6155e-99	0.370319	0.255	0.077	2.98918e-95
1	CAPNS1	7.90085e-83	0.368913	0.481	0.239	1.46189e-78
1	LSP1	3.04072e-91	0.367808	0.805	0.508	5.62624e-87
1	MAP2K1	1.59951e-95	0.36605	0.428	0.187	2.95958e-91
1	EMP3	1.15618e-89	0.365726	0.98	0.897	2.13928e-85
1	CXCR4	1.5779e-103	0.365672	0.548	0.258	2.9195e-99
1	SH3BP2	5.73404e-82	0.361865	0.309	0.12	1.06097e-77
1	SLC31A2	3.4764e-109	0.36185	0.268	0.079	6.4323e-105
1	LGALS1	1.6817e-128	0.359964	0.989	0.937	3.1116e-124
1	CHCHD10	1.34087e-77	0.359599	0.572	0.316	2.481e-73
1	PFDN5	4.5155e-121	0.359352	0.959	0.885	8.355e-117
1	LITAF	6.40318e-94	0.358368	0.683	0.365	1.18478e-89
1	BCL2A1	1.03626e-85	0.358134	0.578	0.299	1.9174e-81
1	CLEC10A	4.9125e-112	0.356132	0.354	0.116	9.0895e-108
1	QSOX1	9.77439e-70	0.355373	0.331	0.147	1.80855e-65
1	UBE2E2	6.0497e-124	0.35425	0.275	0.076	1.1194e-119
1	ADGRE5	1.34112e-52	0.35403	0.708	0.484	2.48148e-48
1	ACTB	3.995e-163	0.353674	1	0.997	7.392e-159
1	ADAM10	8.54764e-89	0.353273	0.424	0.185	1.58157e-84
1	PARVG	4.56625e-94	0.352522	0.416	0.18	8.44894e-90
1	OPN3	2.46656e-83	0.351524	0.29	0.108	4.56388e-79
1	JMJD1C	1.28053e-84	0.351303	0.452	0.209	2.36936e-80
1	RNF13	1.49382e-81	0.349981	0.393	0.175	2.76402e-77
1	TPMT	4.17677e-96	0.348466	0.362	0.142	7.72828e-92
1	PNRC1	3.34765e-63	0.347793	0.815	0.594	6.19415e-59
1	SNX3	4.87368e-88	0.345829	0.845	0.657	9.01777e-84
1	PLEKHO1	5.55457e-78	0.345261	0.27	0.1	1.02776e-73
1	IL3RA	1.71563e-70	0.344428	0.367	0.164	3.17444e-66
1	B3GNT5	9.4827e-99	0.342866	0.266	0.081	1.75458e-94
1	MKNK1	4.60461e-94	0.342734	0.27	0.088	8.5199e-90
1	NAPRT	2.46569e-69	0.341687	0.387	0.185	4.56227e-65
1	GLRX	7.9409e-87	0.340477	0.485	0.232	1.4693e-82
1	RIPK2	8.62419e-81	0.339664	0.421	0.193	1.59573e-76
1	EZR	1.07032e-56	0.338752	0.684	0.451	1.98041e-52
1	CD58	3.92467e-78	0.338689	0.417	0.194	7.26182e-74
1	EVI2A	3.5401e-103	0.338427	0.419	0.168	6.5503e-99
1	INSIG1	2.16557e-73	0.337605	0.364	0.162	4.00695e-69
1	IRF2BP2	5.37353e-67	0.336388	0.704	0.447	9.94264e-63
1	EMILIN2	2.64544e-82	0.333078	0.295	0.111	4.89485e-78
1	RBMS1	8.65006e-78	0.331198	0.343	0.143	1.60052e-73
1	GPX1	3.9864e-54	0.330933	0.901	0.809	7.37603e-50
1	ARRDC3	1.02947e-84	0.327937	0.251	0.081	1.90484e-80
1	PAK2	2.60519e-68	0.325804	0.519	0.281	4.82039e-64
1	ALDH2	1.68347e-80	0.325447	0.293	0.109	3.11493e-76
1	CORO1C	1.82879e-83	0.324814	0.294	0.109	3.38381e-79
1	TOB1	4.67446e-72	0.324627	0.31	0.128	8.64916e-68
1	DIAPH1	1.43139e-69	0.324555	0.375	0.173	2.6485e-65
1	UBE2J1	1.56625e-74	0.324085	0.529	0.28	2.89803e-70
1	LIPA	1.00753e-78	0.323324	0.34	0.14	1.86423e-74
1	JUND	1.68519e-43	0.323168	0.842	0.648	3.1181e-39
1	RAB1A	1.50416e-71	0.321934	0.492	0.254	2.78315e-67
1	PGLS	2.42493e-67	0.320982	0.52	0.284	4.48684e-63
1	LGALS2	1.54792e-82	0.320167	0.301	0.111	2.86412e-78
1	RXRA	4.21876e-82	0.319425	0.309	0.117	7.80597e-78
1	PSENEN	3.79102e-65	0.318531	0.481	0.259	7.01452e-61
1	MOB3A	7.38173e-65	0.31749	0.362	0.171	1.36584e-60
1	FCGR2A	2.29529e-70	0.317071	0.459	0.228	4.24697e-66
1	ZBTB43	2.19006e-76	0.316946	0.287	0.109	4.05227e-72
1	HSP90AA1	2.5359e-15	0.316646	0.752	0.603	4.69217e-11
1	SYK	1.87606e-87	0.315768	0.275	0.096	3.47128e-83
1	CTNNB1	5.23126e-46	0.314618	0.54	0.331	9.6794e-42
1	VAMP3	8.58478e-81	0.314257	0.4	0.178	1.58844e-76
1	PAK1	3.47288e-85	0.314248	0.368	0.154	6.42586e-81
1	LCP1	4.94981e-54	0.313621	0.79	0.557	9.15864e-50
1	SNX8	3.97903e-82	0.312725	0.258	0.089	7.36239e-78
1	FLOT2	1.278e-70	0.31266	0.335	0.147	2.36469e-66
1	ATP6V0D1	1.88315e-67	0.312422	0.524	0.286	3.48439e-63
1	BNIP2	3.34494e-67	0.311594	0.527	0.287	6.18915e-63
1	MRPS6	2.37818e-46	0.310136	0.451	0.264	4.40035e-42
1	MFSD1	4.4016e-70	0.308361	0.384	0.181	8.14427e-66
1	CHCHD7	4.82129e-52	0.307919	0.36	0.187	8.92083e-48
1	FAM133B	1.14551e-55	0.30692	0.453	0.247	2.11953e-51
1	C14orf2	1.65939e-68	0.306877	0.879	0.713	3.07037e-64
1	MALT1	1.45001e-82	0.306317	0.254	0.085	2.68296e-78
1	ZFAND5	4.27354e-61	0.305347	0.578	0.334	7.90733e-57
1	ARPC5	4.91635e-62	0.304329	0.855	0.682	9.09672e-58
1	FAM26F	1.27658e-76	0.303443	0.292	0.112	2.36205e-72
1	ARF3	1.9466e-64	0.302183	0.383	0.188	3.60179e-60
1	MXD1	1.73853e-77	0.302102	0.453	0.213	3.2168e-73
1	RAP1A	5.14632e-59	0.300637	0.62	0.375	9.52224e-55
1	GPX4	4.68487e-61	0.299866	0.879	0.728	8.66842e-57
1	KLF11	6.32946e-88	0.299205	0.254	0.08	1.17114e-83
1	SULT1A1	1.6489e-82	0.29906	0.312	0.117	3.05095e-78
1	GNAS	1.7087e-63	0.298974	0.565	0.315	3.1616e-59
1	CISD3	2.26098e-64	0.297771	0.389	0.188	4.1835e-60
1	NAGA	2.64172e-71	0.297614	0.312	0.131	4.88798e-67
1	PCBP1	3.21728e-57	0.297175	0.82	0.601	5.95292e-53
1	SIRPA	1.45049e-78	0.296718	0.26	0.092	2.68384e-74
1	PPP1CB	2.04848e-49	0.294038	0.71	0.481	3.79031e-45
1	ACAP2	1.6051e-68	0.293508	0.346	0.154	2.96991e-64
1	ENO1	7.07769e-60	0.293482	0.86	0.638	1.30959e-55
1	VPS35	4.17955e-62	0.293272	0.356	0.171	7.73342e-58
1	SQRDL	1.07912e-72	0.293054	0.348	0.152	1.9967e-68
1	CHMP4B	3.57532e-59	0.292128	0.525	0.303	6.61542e-55
1	RIT1	4.45031e-62	0.289787	0.282	0.118	8.23441e-58
1	ADI1	8.30413e-68	0.289746	0.388	0.184	1.53651e-63
1	SNX2	2.09647e-61	0.289584	0.442	0.233	3.87909e-57
1	NAGK	2.50223e-56	0.289491	0.458	0.249	4.62988e-52
1	BACH1	6.54436e-69	0.288793	0.259	0.098	1.2109e-64
1	CD1C	2.26283e-94	0.288395	0.339	0.119	4.18691e-90
1	PGK1	1.94881e-50	0.287898	0.743	0.514	3.60588e-46
1	CALM1	1.36056e-52	0.287522	0.877	0.694	2.51744e-48
1	RAB20	6.54547e-92	0.287375	0.256	0.079	1.21111e-87
1	GAPDH	4.40343e-86	0.287229	0.979	0.906	8.14768e-82
1	RELT	1.19552e-61	0.287033	0.28	0.119	2.21208e-57
1	CLTA	2.66748e-62	0.286747	0.493	0.266	4.93565e-58
1	GNB1	2.19659e-56	0.285115	0.392	0.203	4.06436e-52
1	EIF4E2	9.17239e-60	0.284481	0.442	0.234	1.69717e-55
1	ARL4C	1.73874e-44	0.283829	0.576	0.368	3.21719e-40
1	CAT	1.00236e-72	0.282177	0.324	0.137	1.85466e-68
1	MBNL1	3.94291e-58	0.282048	0.621	0.372	7.29557e-54
1	USP3	9.1427e-64	0.281717	0.292	0.123	1.69167e-59
1	CXCL16	1.5231e-64	0.280904	0.392	0.187	2.81819e-60
1	IER5	1.82765e-44	0.280074	0.417	0.239	3.38171e-40
1	CMTM7	8.36917e-60	0.279515	0.414	0.213	1.54855e-55
1	TMEM167A	9.04795e-56	0.279022	0.572	0.344	1.67414e-51
1	ATG3	4.32603e-59	0.278485	0.385	0.193	8.00445e-55
1	BLOC1S1	3.16987e-56	0.278029	0.704	0.461	5.86522e-52
1	KLF10	1.04858e-47	0.277698	0.462	0.265	1.94019e-43
1	CSGALNACT2	3.26242e-61	0.276571	0.28	0.117	6.03646e-57
1	MTCH1	2.17043e-54	0.275973	0.4	0.21	4.01594e-50
1	MAP2K3	5.76697e-62	0.275973	0.392	0.194	1.06706e-57
1	CYSTM1	6.85158e-66	0.275104	0.372	0.173	1.26775e-61
1	TMEM189	2.62492e-71	0.274835	0.264	0.099	4.8569e-67
1	PGAM1	1.67201e-49	0.273967	0.643	0.415	3.09372e-45
1	RASGEF1B	5.75904e-57	0.27387	0.309	0.14	1.06559e-52
1	RTN3	1.75079e-59	0.273081	0.485	0.264	3.23948e-55
1	ACER3	2.00824e-70	0.271866	0.349	0.152	3.71584e-66
1	NOP10	8.10207e-47	0.268526	0.83	0.651	1.49913e-42
1	CTNNBIP1	6.89238e-57	0.26811	0.266	0.116	1.2753e-52
1	EHD1	3.78357e-47	0.266859	0.34	0.175	7.00074e-43
1	CMTM3	1.61144e-50	0.266197	0.365	0.189	2.98166e-46
1	MTPN	4.94042e-52	0.265936	0.431	0.237	9.14126e-48
1	IMPDH1	3.35808e-53	0.264291	0.308	0.147	6.21345e-49
1	SH2B3	3.2848e-60	0.26295	0.323	0.147	6.07787e-56
1	LAMTOR2	1.06587e-44	0.262511	0.707	0.49	1.97218e-40
1	ACAA1	1.06387e-49	0.262437	0.427	0.236	1.96847e-45
1	MPHOSPH6	6.62699e-58	0.261967	0.32	0.148	1.22619e-53
1	IL27RA	1.62984e-58	0.260683	0.253	0.104	3.01569e-54
1	C20orf27	3.96917e-61	0.260426	0.31	0.138	7.34416e-57
1	LRPAP1	4.49833e-46	0.257063	0.545	0.335	8.32325e-42
1	PRDX3	4.72677e-58	0.256366	0.447	0.238	8.74594e-54
1	CSK	1.63194e-41	0.256073	0.45	0.266	3.01958e-37
1	YWHAZ	4.95143e-50	0.255718	0.889	0.706	9.16163e-46
1	NFE2L2	6.20039e-58	0.255146	0.466	0.248	1.14726e-53
1	ATOX1	6.97201e-55	0.254791	0.659	0.412	1.29003e-50
1	PICALM	1.16183e-49	0.254526	0.339	0.172	2.14974e-45
1	IFNGR2	7.67586e-53	0.25333	0.437	0.237	1.42026e-48
1	GPR183	1.43802e-45	0.252894	0.563	0.34	2.66078e-41
1	PMP22	4.34397e-49	0.25069	0.382	0.198	8.03764e-45
1	S100A11	9.36538e-69	0.250285	0.982	0.912	1.73288e-64
1	RIOK3	3.28242e-47	0.25026	0.257	0.117	6.07346e-43
10	IGLL1	5.6793e-175	2.31199	0.431	0.024	1.0508e-170
10	HMGB2	2.36403e-95	2.03773	0.964	0.329	4.37416e-91
10	KIAA0101	7.141e-247	1.889	0.934	0.091	1.3213e-242
10	TCL1A	3.77808e-80	1.73025	0.343	0.034	6.99058e-76
10	STMN1	2.04418e-92	1.71525	0.978	0.355	3.78234e-88
10	HIST1H4C	3.6851e-127	1.57963	0.679	0.088	6.8186e-123
10	TUBB	5.80569e-71	1.55807	0.993	0.604	1.07423e-66
10	UBE2C	9.8132e-253	1.49459	0.745	0.05	1.8157e-248
10	TUBA1B	9.64515e-73	1.4927	1	0.719	1.78464e-68
10	H2AFZ	1.45598e-70	1.45897	0.964	0.582	2.694e-66
10	VPREB1	2.2358e-193	1.42813	0.35	0.013	4.1368e-189
10	TYMS	1.0014e-251	1.42054	0.774	0.055	1.8528e-247
10	HMGN2	2.57607e-70	1.37764	0.985	0.654	4.7665e-66
10	VPREB3	8.9314e-156	1.27857	0.358	0.018	1.6526e-151
10	HMGB1	7.20351e-61	1.26605	0.985	0.779	1.33286e-56
10	RRM2	0	1.21722	0.737	0.037	0
10	FABP5	9.7119e-128	1.19214	0.759	0.108	1.797e-123
10	DUT	2.9621e-61	1.17961	0.854	0.288	5.48077e-57
10	HMGA1	1.54301e-64	1.17391	0.81	0.238	2.85503e-60
10	TOP2A	1.2623e-267	1.13335	0.686	0.038	2.3356e-263
10	IGHM	3.54101e-73	1.11578	0.409	0.052	6.55193e-69
10	UHRF1	8.3502e-281	1.10148	0.599	0.027	1.545e-276
10	PCNA	6.78404e-92	1.07473	0.693	0.12	1.25525e-87
10	RAN	2.35233e-58	1.05922	0.942	0.484	4.35252e-54
10	CD79B	8.83504e-34	1.05747	0.394	0.094	1.63475e-29
10	HNRNPA1	2.36929e-56	1.04948	1	0.79	4.3839e-52
10	NPM1	5.41403e-39	1.04643	0.971	0.626	1.00176e-34
10	SLC25A5	1.16971e-55	1.035	0.942	0.427	2.16432e-51
10	IRF8	3.01791e-61	1.01692	0.599	0.119	5.58403e-57
10	LYZ	5.56489e-11	1.00708	0.912	0.659	1.02967e-06
10	BIRC5	4.3143e-261	0.996839	0.73	0.045	7.9828e-257
10	CD79A	1.47337e-97	0.995572	0.358	0.029	2.72618e-93
10	CDK1	5.3675e-292	0.99404	0.686	0.034	9.9315e-288
10	NUSAP1	3.8635e-199	0.990658	0.672	0.051	7.1487e-195
10	CKS1B	8.4099e-111	0.980791	0.81	0.134	1.5561e-106
10	TK1	6.3667e-234	0.976553	0.65	0.04	1.178e-229
10	RNASE2	6.43852e-43	0.971252	0.314	0.049	1.19132e-38
10	MKI67	2.8624e-302	0.959265	0.708	0.036	5.2963e-298
10	ANP32B	5.3694e-52	0.945494	0.883	0.361	9.935e-48
10	KPNA2	3.57016e-73	0.944196	0.745	0.158	6.60586e-69
10	IDH2	8.3531e-72	0.932482	0.825	0.211	1.54557e-67
10	RANBP1	8.89845e-43	0.93042	0.847	0.36	1.64648e-38
10	PLAC8	1.22174e-62	0.929228	0.642	0.134	2.26059e-58
10	ZWINT	2.2337e-238	0.914061	0.723	0.049	4.1331e-234
10	MCM7	8.633e-140	0.908142	0.657	0.07	1.5974e-135
10	NUCKS1	6.56908e-74	0.905483	0.803	0.193	1.21548e-69
10	PPIA	4.45218e-60	0.899948	0.993	0.784	8.23787e-56
10	PTTG1	3.16192e-72	0.89405	0.708	0.145	5.8505e-68
10	JCHAIN	4.27529e-59	0.884253	0.394	0.058	7.91057e-55
10	DEK	1.40623e-49	0.875809	0.861	0.33	2.60194e-45
10	RP11-1143G9.4	8.908e-08	0.873321	0.394	0.213	0.00164825
10	HSP90AA1	3.47917e-40	0.865992	0.971	0.623	6.43751e-36
10	CENPF	3.9722e-260	0.864891	0.606	0.03	7.3498e-256
10	RPLP0	3.21847e-38	0.860882	0.985	0.8	5.95513e-34
10	AURKB	1.1055e-262	0.859497	0.613	0.03	2.0456e-258
10	HSPD1	6.07264e-57	0.847779	0.73	0.191	1.12362e-52
10	PTMA	4.4405e-44	0.829224	1	0.992	8.21626e-40
10	CDC20	2.597e-200	0.827193	0.474	0.024	4.8052e-196
10	NAP1L1	3.55169e-45	0.821348	0.956	0.454	6.57169e-41
10	MAD2L1	5.1192e-255	0.816003	0.686	0.04	9.4721e-251
10	EEF1B2	9.38432e-37	0.815817	0.956	0.561	1.73638e-32
10	H2AFY	2.69245e-45	0.805478	0.927	0.405	4.98184e-41
10	SNHG25	4.84982e-35	0.79746	0.613	0.193	8.97362e-31
10	CKS2	7.60748e-52	0.797165	0.825	0.246	1.40761e-47
10	RPA3	8.25437e-74	0.770144	0.825	0.189	1.52731e-69
10	CXCR4	5.92391e-29	0.766734	0.759	0.301	1.0961e-24
10	CENPW	5.9967e-108	0.766005	0.73	0.106	1.1096e-103
10	MT-CO3	2.59611e-29	0.76165	0.956	0.942	4.80358e-25
10	PLK1	2.0357e-227	0.756252	0.438	0.017	3.7667e-223
10	HMGB3	4.0245e-167	0.752934	0.613	0.05	7.4465e-163
10	SMC4	1.02313e-98	0.750689	0.708	0.108	1.89309e-94
10	H2AFV	3.73851e-38	0.740545	0.912	0.451	6.91737e-34
10	MCM5	3.77811e-94	0.739604	0.62	0.09	6.99063e-90
10	NASP	3.99169e-68	0.734926	0.672	0.137	7.38582e-64
10	PPA1	1.4886e-58	0.734319	0.708	0.168	2.75437e-54
10	CENPM	0	0.731528	0.628	0.026	0
10	SNRPE	1.29638e-31	0.722152	0.847	0.368	2.39869e-27
10	TUBB4B	3.77183e-29	0.715124	0.847	0.387	6.97902e-25
10	TMPO	4.51953e-98	0.70711	0.723	0.111	8.36248e-94
10	MT-ND1	1.19295e-25	0.706927	0.905	0.768	2.20731e-21
10	PDLIM1	3.61103e-31	0.705708	0.511	0.153	6.68149e-27
10	H2AFX	1.20815e-96	0.696656	0.672	0.098	2.23543e-92
10	MZT2B	1.77869e-39	0.690062	0.92	0.432	3.29111e-35
10	SERBP1	9.51144e-35	0.689118	0.847	0.353	1.7599e-30
10	HMGN1	1.10613e-34	0.686088	0.978	0.62	2.04667e-30
10	GSTP1	2.17735e-30	0.680543	0.927	0.428	4.02874e-26
10	IMPDH2	6.92308e-80	0.678765	0.635	0.108	1.28098e-75
10	SNRPF	6.30074e-37	0.677547	0.861	0.343	1.16583e-32
10	SNRNP25	5.41467e-64	0.676359	0.672	0.145	1.00188e-59
10	CCNB1	3.0957e-132	0.672675	0.387	0.025	5.728e-128
10	ANP32E	9.41746e-49	0.670392	0.788	0.222	1.74251e-44
10	CCNB2	8.418e-204	0.668466	0.46	0.022	1.5576e-199
10	S100B	4.83111e-23	0.668038	0.365	0.097	8.939e-19
10	UBE2S	2.93486e-70	0.661474	0.599	0.105	5.43038e-66
10	CARHSP1	1.22398e-46	0.656838	0.708	0.197	2.26472e-42
10	SNRPD1	6.43574e-33	0.655932	0.876	0.393	1.1908e-28
10	MT-CYB	3.67662e-23	0.648071	0.92	0.879	6.80285e-19
10	TFDP1	4.3547e-53	0.645634	0.796	0.218	8.0575e-49
10	CENPU	5.8531e-164	0.636115	0.628	0.052	1.083e-159
10	RPS21	1.54966e-33	0.634823	0.993	0.877	2.86734e-29
10	IGKC	6.20032e-37	0.634475	0.642	0.187	1.14725e-32
10	DDX39A	1.01348e-52	0.63411	0.766	0.201	1.87525e-48
10	PA2G4	1.07941e-40	0.629941	0.796	0.264	1.99722e-36
10	DTYMK	2.32299e-95	0.628682	0.65	0.094	4.29824e-91
10	TPX2	7.5305e-263	0.624784	0.547	0.023	1.3934e-258
10	DHFR	6.6606e-167	0.620736	0.482	0.03	1.2324e-162
10	HSPA8	5.25299e-18	0.619841	0.869	0.588	9.7196e-14
10	RPS3A	1.27575e-26	0.618959	1	0.959	2.36051e-22
10	NME1	7.75306e-49	0.61757	0.642	0.157	1.43455e-44
10	SIVA1	4.58228e-34	0.613911	0.759	0.281	8.4786e-30
10	ACTG1	7.99105e-26	0.611305	0.993	0.841	1.47858e-21
10	RPSA	8.02655e-25	0.611295	0.971	0.829	1.48515e-20
10	CDT1	4.9659e-236	0.608795	0.569	0.029	9.1884e-232
10	SSRP1	4.96337e-73	0.607255	0.62	0.11	9.18372e-69
10	SRSF2	3.1052e-24	0.60707	0.891	0.505	5.74555e-20
10	YBX3	6.4571e-61	0.603367	0.693	0.152	1.19476e-56
10	C1QBP	5.22583e-32	0.603332	0.693	0.237	9.66935e-28
10	MZT2A	2.41169e-41	0.603124	0.788	0.243	4.46235e-37
10	HNRNPF	2.48646e-30	0.601308	0.898	0.374	4.60069e-26
10	RNASEH2B	8.0941e-62	0.599962	0.635	0.129	1.49765e-57
10	NCL	1.31678e-26	0.59612	0.854	0.401	2.43644e-22
10	VDAC1	9.91023e-25	0.594581	0.847	0.403	1.83369e-20
10	PEBP1	8.79934e-35	0.591935	0.708	0.241	1.62814e-30
10	MYBL2	2.7651e-271	0.591447	0.474	0.016	5.1162e-267
10	RPL7A	1.0738e-23	0.58909	0.993	0.859	1.98685e-19
10	SLC25A3	5.32909e-28	0.588551	0.876	0.449	9.86041e-24
10	CCNA2	2.5678e-246	0.588009	0.496	0.02	4.7511e-242
10	RPS2	1.21212e-23	0.585793	0.993	0.982	2.24279e-19
10	SRSF3	5.72313e-23	0.585239	0.949	0.671	1.05895e-18
10	LSM5	2.3411e-36	0.580804	0.898	0.358	4.33174e-32
10	ARL6IP1	1.52837e-16	0.579769	0.693	0.334	2.82794e-12
10	C20orf27	6.66697e-41	0.579698	0.606	0.16	1.23359e-36
10	ENO1	1.26347e-20	0.576032	0.92	0.673	2.33779e-16
10	DNMT1	5.91906e-60	0.575545	0.642	0.136	1.0952e-55
10	USP1	5.91995e-88	0.575164	0.664	0.103	1.09537e-83
10	PARP1	4.83566e-53	0.571078	0.635	0.143	8.94743e-49
10	ITGB3BP	5.5596e-131	0.570087	0.628	0.065	1.0287e-126
10	RPS5	6.91892e-23	0.567749	0.985	0.864	1.28021e-18
10	MT-ND4	1.49927e-20	0.566194	0.92	0.963	2.7741e-16
10	GDI2	1.58502e-28	0.563214	0.891	0.425	2.93276e-24
10	RPS23	1.57602e-25	0.562165	1	0.947	2.91611e-21
10	TUBA1C	2.20988e-32	0.561328	0.701	0.235	4.08894e-28
10	COX5A	6.83591e-26	0.560743	0.942	0.496	1.26485e-21
10	NONO	1.12287e-36	0.558799	0.781	0.262	2.07764e-32
10	RPL10A	5.58987e-20	0.558307	0.971	0.879	1.03429e-15
10	SKA2	1.7677e-57	0.555388	0.759	0.18	3.27078e-53
10	SLBP	6.66223e-38	0.554673	0.606	0.169	1.23271e-33
10	SNRPB	1.91915e-24	0.552399	0.869	0.461	3.55099e-20
10	HMMR	1.8922e-227	0.55117	0.445	0.018	3.5011e-223
10	BTF3	8.53625e-21	0.548422	0.949	0.707	1.57946e-16
10	CEP55	1.3658e-228	0.544779	0.438	0.017	2.5271e-224
10	RAD51AP1	3.9495e-242	0.542512	0.511	0.022	7.3077e-238
10	MZB1	6.3072e-102	0.54046	0.314	0.021	1.16702e-97
10	MAD2L2	1.01974e-46	0.538414	0.693	0.183	1.88683e-42
10	GAPDH	5.36825e-28	0.538237	1	0.917	9.93288e-24
10	CENPK	2.8737e-147	0.534541	0.577	0.049	5.3171e-143
10	PAICS	1.2973e-132	0.534193	0.467	0.037	2.4004e-128
10	SPIB	3.6648e-109	0.532744	0.321	0.021	6.781e-105
10	RPS24	1.82036e-31	0.532672	1	0.967	3.36821e-27
10	HNRNPAB	1.13966e-46	0.532171	0.664	0.171	2.10871e-42
10	ATP5F1	1.13302e-27	0.531919	0.883	0.379	2.09642e-23
10	UBE2T	1.2018e-215	0.531441	0.54	0.029	2.2237e-211
10	MT-ND2	6.18392e-12	0.531351	0.949	0.906	1.14421e-07
10	SOX4	1.50327e-43	0.52912	0.46	0.092	2.78151e-39
10	PLD4	6.5562e-131	0.52882	0.416	0.029	1.2131e-126
10	CDKN3	4.5712e-115	0.527623	0.489	0.045	8.4581e-111
10	TACC3	2.5557e-121	0.526758	0.547	0.054	4.7288e-117
10	MCM3	1.4197e-100	0.525561	0.496	0.053	2.62683e-96
10	RPLP2	6.05862e-34	0.524525	1	0.973	1.12103e-29
10	CCT2	9.32546e-50	0.524346	0.584	0.129	1.72549e-45
10	DNAJC9	1.36946e-63	0.524055	0.613	0.113	2.5339e-59
10	GGCT	3.08326e-63	0.523366	0.606	0.115	5.70496e-59
10	ERH	2.60134e-20	0.521003	0.891	0.493	4.81326e-16
10	RRM1	6.9689e-106	0.520117	0.489	0.05	1.2895e-101
10	NUDT21	1.4242e-53	0.517172	0.642	0.142	2.63519e-49
10	TKT	2.84303e-21	0.516574	0.796	0.36	5.26046e-17
10	GINS2	3.0521e-161	0.516308	0.409	0.022	5.6472e-157
10	RPS8	1.61277e-23	0.51589	1	0.948	2.98411e-19
10	RPL5	1.49742e-16	0.514946	0.964	0.818	2.77067e-12
10	RPS6	1.73015e-19	0.51421	0.985	0.974	3.2013e-15
10	CLTA	7.32427e-33	0.513288	0.825	0.297	1.35521e-28
10	RPL4	5.92804e-20	0.509841	0.964	0.787	1.09687e-15
10	KIF22	5.66748e-73	0.508604	0.672	0.12	1.04865e-68
10	RPL3	1.61817e-15	0.506004	0.978	0.959	2.99409e-11
10	DCK	1.87991e-39	0.505978	0.679	0.191	3.4784e-35
10	HLA-DPA1	2.30272e-16	0.505756	0.927	0.535	4.26073e-12
10	RPS16	8.77926e-27	0.505563	0.985	0.915	1.62443e-22
10	C19orf48	3.1685e-99	0.5051	0.526	0.059	5.86274e-95
10	RPS7	9.11345e-22	0.505094	0.993	0.895	1.68626e-17
10	HNRNPD	2.74564e-39	0.504098	0.737	0.22	5.08027e-35
10	BUB3	2.71038e-30	0.502787	0.708	0.243	5.01502e-26
10	AIF1	9.17352e-17	0.502082	0.818	0.424	1.69738e-12
10	NUDT1	1.20204e-42	0.501468	0.65	0.171	2.22413e-38
10	RPS18	4.03131e-17	0.501331	1	0.984	7.45914e-13
10	LSM6	2.1313e-40	0.501039	0.708	0.2	3.94355e-36
10	C1QA	1.03177e-08	0.500527	0.321	0.144	0.000190909
10	RPS17	1.63015e-21	0.499772	1	0.932	3.01627e-17
10	STRA13	1.00349e-32	0.499647	0.686	0.225	1.85675e-28
10	CENPA	1.8196e-181	0.498069	0.423	0.021	3.3668e-177
10	GGH	3.056e-129	0.498052	0.54	0.049	5.6545e-125
10	CCDC109B	1.5276e-58	0.497093	0.65	0.137	2.82652e-54
10	ODC1	6.14732e-42	0.49551	0.489	0.108	1.13744e-37
10	RCSD1	8.23812e-32	0.495186	0.642	0.198	1.5243e-27
10	MIF	1.67419e-12	0.493521	0.876	0.643	3.09776e-08
10	HNRNPA2B1	1.88462e-19	0.493066	0.971	0.744	3.4871e-15
10	GMNN	2.9843e-126	0.489638	0.474	0.039	5.5218e-122
10	CD74	1.006e-22	0.488011	0.993	0.838	1.8614e-18
10	H1FX	4.48713e-22	0.487877	0.73	0.292	8.30254e-18
10	PGAM1	1.87266e-16	0.486073	0.825	0.448	3.46498e-12
10	YWHAQ	4.39045e-19	0.48378	0.869	0.465	8.12365e-15
10	HSPE1	2.24282e-18	0.483292	0.818	0.406	4.14989e-14
10	LDHB	4.26846e-16	0.480744	0.861	0.512	7.89794e-12
10	MIS18BP1	6.17976e-72	0.479932	0.606	0.102	1.14344e-67
10	RPL22	8.00829e-23	0.478735	0.993	0.85	1.48177e-18
10	LBR	6.26167e-71	0.478522	0.533	0.081	1.1586e-66
10	ADA	1.1327e-133	0.477609	0.38	0.024	2.0958e-129
10	HADH	1.463e-113	0.477149	0.474	0.044	2.707e-109
10	TMEM106C	1.72186e-74	0.476725	0.518	0.074	3.18595e-70
10	EIF3L	5.48184e-27	0.474642	0.847	0.353	1.01431e-22
10	MT-ATP6	4.89205e-11	0.473945	0.942	0.935	9.05176e-07
10	CDCA8	6.2035e-184	0.470865	0.321	0.011	1.1478e-179
10	GLRX5	1.08814e-44	0.468602	0.584	0.138	2.01339e-40
10	ATP5A1	8.73005e-24	0.46717	0.781	0.339	1.61532e-19
10	CENPN	1.8548e-148	0.466008	0.533	0.041	3.4319e-144
10	PRDX3	2.40037e-29	0.465697	0.759	0.266	4.44141e-25
10	RPS3	5.00927e-20	0.465628	0.993	0.959	9.26866e-16
10	RPL35	1.12592e-24	0.46418	0.993	0.957	2.08329e-20
10	VDAC3	4.06196e-41	0.463677	0.745	0.212	7.51584e-37
10	MT-CO2	1.01696e-13	0.463667	0.978	0.992	1.88169e-09
10	HLA-DPB1	1.73561e-21	0.463009	0.949	0.518	3.21139e-17
10	PPM1G	4.89791e-31	0.462875	0.642	0.205	9.0626e-27
10	ATP5B	8.0041e-18	0.462631	0.898	0.502	1.481e-13
10	HELLS	2.2863e-153	0.461344	0.416	0.024	4.2304e-149
10	SMC2	8.1652e-106	0.461177	0.511	0.053	1.5108e-101
10	MT-ND5	1.28173e-08	0.459895	0.891	0.681	0.000237158
10	CACYBP	1.32943e-32	0.459231	0.752	0.251	2.45985e-28
10	ELAVL1	5.44397e-41	0.458581	0.745	0.212	1.0073e-36
10	AKR7A2	6.82134e-59	0.458561	0.54	0.098	1.26215e-54
10	CCT6A	1.32431e-31	0.458309	0.679	0.22	2.45037e-27
10	ERP29	6.35691e-17	0.457531	0.847	0.454	1.17622e-12
10	ANP32A	4.62714e-26	0.456413	0.759	0.291	8.56159e-22
10	RRP7A	4.83686e-32	0.455921	0.73	0.24	8.94964e-28
10	FEN1	5.05394e-96	0.455681	0.431	0.042	9.3513e-92
10	SUMO3	2.24124e-27	0.455224	0.766	0.292	4.14696e-23
10	NRGN	3.32035e-47	0.453632	0.423	0.077	6.14365e-43
10	HLA-DRA	1.93871e-21	0.453192	0.985	0.723	3.58719e-17
10	GNB2L1	2.20442e-18	0.452607	0.978	0.871	4.07884e-14
10	IFI16	7.55781e-32	0.451052	0.752	0.252	1.39842e-27
10	ASF1B	7.962e-155	0.450893	0.416	0.024	1.4732e-150
10	CDCA7	1.2088e-238	0.450011	0.365	0.011	2.2367e-234
10	SET	3.55188e-16	0.449995	0.839	0.44	6.57204e-12
10	RPL23A	1.76045e-19	0.449596	0.985	0.949	3.25735e-15
10	PRC1	3.2747e-178	0.44948	0.438	0.023	6.0592e-174
10	HNRNPA1L2	5.94678e-69	0.44846	0.591	0.1	1.10033e-64
10	CMTM7	2.98782e-24	0.448203	0.664	0.241	5.52836e-20
10	CDCA5	8.7811e-259	0.446732	0.46	0.016	1.6248e-254
10	LEF1	1.7721e-111	0.446005	0.255	0.012	3.2789e-107
10	IGFBP7	5.26249e-57	0.44363	0.482	0.085	9.73718e-53
10	MT-ND3	5.25538e-09	0.443581	0.92	0.914	9.72403e-05
10	KPNB1	1.49775e-40	0.440829	0.591	0.147	2.77129e-36
10	C14orf2	1.38258e-17	0.440502	0.964	0.738	2.55818e-13
10	NUCB2	2.25492e-41	0.43919	0.555	0.128	4.17228e-37
10	TRABD	1.4388e-27	0.439018	0.642	0.215	2.66221e-23
10	PXMP2	4.7031e-147	0.438703	0.438	0.028	8.7021e-143
10	CPVL	2.49185e-16	0.438255	0.474	0.182	4.61067e-12
10	RPS13	1.35936e-20	0.436856	1	0.954	2.51522e-16
10	CCT5	1.23795e-29	0.436501	0.635	0.205	2.29058e-25
10	SNRPA	8.67697e-40	0.435964	0.613	0.158	1.6055e-35
10	TCF3	2.41492e-74	0.435821	0.328	0.032	4.46832e-70
10	SNRPG	6.9072e-18	0.435666	0.927	0.601	1.27804e-13
10	APEX1	1.63517e-34	0.435149	0.569	0.159	3.02556e-30
10	FBL	2.41832e-42	0.434948	0.613	0.154	4.47461e-38
10	LDHA	7.46674e-16	0.431018	0.912	0.643	1.38157e-11
10	KIAA0226L	3.6952e-119	0.4296	0.285	0.014	6.8373e-115
10	TBCA	8.57802e-16	0.429508	0.883	0.528	1.58719e-11
10	SPC25	4.3829e-195	0.429041	0.372	0.014	8.1097e-191
10	CCT8	1.18978e-23	0.428552	0.737	0.297	2.20145e-19
10	SLC25A6	8.73542e-17	0.427363	0.912	0.699	1.61631e-12
10	RPL7	9.10051e-18	0.426675	0.993	0.97	1.68387e-13
10	MARCKSL1	3.80012e-23	0.426388	0.555	0.196	7.03136e-19
10	MND1	0	0.425121	0.438	0.011	0
10	H3F3A	1.54871e-18	0.424132	0.993	0.937	2.86558e-14
10	SMC3	2.7568e-51	0.42317	0.599	0.125	5.10091e-47
10	PRKDC	1.76785e-74	0.422896	0.511	0.072	3.27106e-70
10	NOP56	1.31087e-33	0.422636	0.562	0.153	2.4255e-29
10	RAD21	3.05524e-30	0.422419	0.679	0.217	5.6531e-26
10	SNHG7	1.75512e-28	0.422026	0.496	0.14	3.2475e-24
10	FOXM1	7.4185e-162	0.421539	0.321	0.013	1.3726e-157
10	RPL37	1.11223e-17	0.420113	0.993	0.945	2.05796e-13
10	MRPL12	6.45899e-44	0.417709	0.577	0.136	1.19511e-39
10	CAPRIN1	1.90732e-48	0.417697	0.635	0.145	3.52911e-44
10	ZNF90	5.69528e-28	0.417588	0.73	0.256	1.0538e-23
10	GLTSCR2	8.41768e-10	0.417487	0.81	0.513	1.55752e-05
10	RPS12	4.70621e-17	0.417166	0.993	0.961	8.7079e-13
10	RPS10	6.175e-14	0.416681	0.964	0.833	1.14256e-09
10	KHDRBS1	6.80713e-25	0.415968	0.803	0.322	1.25952e-20
10	RPL27A	2.8611e-19	0.414645	0.993	0.966	5.29389e-15
10	RPL9	4.00997e-17	0.414077	1	0.911	7.41965e-13
10	SHCBP1	1.2531e-208	0.413936	0.409	0.016	2.3185e-204
10	LGALS2	5.82518e-08	0.41296	0.314	0.141	0.00107783
10	DLGAP5	2.4703e-170	0.411997	0.343	0.014	4.5708e-166
10	FUS	1.24582e-21	0.411746	0.81	0.355	2.30514e-17
10	E2F1	1.0083e-142	0.411406	0.336	0.017	1.8657e-138
10	KIFC1	1.2385e-136	0.410299	0.496	0.039	2.2916e-132
10	KIF11	3.8441e-207	0.410205	0.387	0.014	7.1127e-203
10	MYL6B	1.19374e-95	0.409755	0.474	0.051	2.20878e-91
10	AP2S1	2.92858e-12	0.409628	0.847	0.496	5.41876e-08
10	RBBP4	1.36265e-30	0.409055	0.708	0.236	2.52131e-26
10	RCC1	2.23285e-91	0.405905	0.38	0.034	4.13145e-87
10	CCDC34	7.0933e-182	0.404266	0.409	0.019	1.3125e-177
10	CKAP2	6.5385e-99	0.403928	0.46	0.046	1.20982e-94
10	RPL19	7.53935e-15	0.403326	0.993	0.967	1.39501e-10
10	RPL37A	1.52426e-16	0.402237	0.993	0.96	2.82034e-12
10	RPL18	8.87006e-15	0.402232	0.993	0.899	1.64123e-10
10	TOMM40	1.54421e-50	0.401465	0.504	0.096	2.85725e-46
10	ATAD2	1.2972e-114	0.401392	0.423	0.034	2.4002e-110
10	CBX3	9.43822e-17	0.400883	0.898	0.515	1.74635e-12
10	HNRNPA3	5.25999e-17	0.400624	0.898	0.506	9.73255e-13
10	SAMHD1	4.69488e-19	0.400476	0.599	0.236	8.68693e-15
10	SRM	1.79741e-24	0.399913	0.409	0.116	3.32575e-20
10	CXXC5	6.15833e-53	0.398508	0.372	0.055	1.13948e-48
10	MCM6	1.3016e-139	0.398174	0.38	0.022	2.4083e-135
10	TOP1	7.74676e-53	0.396458	0.599	0.123	1.43338e-48
10	EAF2	4.65335e-48	0.395359	0.489	0.095	8.6101e-44
10	YEATS4	4.03402e-60	0.395279	0.526	0.089	7.46415e-56
10	C14orf166	2.31817e-19	0.395099	0.796	0.357	4.28932e-15
10	SFPQ	1.37537e-16	0.394899	0.832	0.433	2.54485e-12
10	HNRNPM	2.81051e-18	0.394618	0.825	0.382	5.20029e-14
10	SMARCB1	1.823e-30	0.394376	0.555	0.162	3.3731e-26
10	TCF19	1.0366e-141	0.393313	0.46	0.032	1.918e-137
10	RUVBL2	8.01507e-50	0.393075	0.482	0.09	1.48303e-45
10	CENPE	1.0199e-135	0.392975	0.343	0.018	1.8871e-131
10	VAMP8	8.2125e-14	0.392672	0.942	0.703	1.51956e-09
10	HDAC2	2.36296e-36	0.391426	0.642	0.182	4.37219e-32
10	RPL23	1.8242e-15	0.390933	0.964	0.806	3.37532e-11
10	PSMA7	1.07081e-15	0.390678	0.934	0.594	1.98132e-11
10	ATG3	7.10124e-23	0.390317	0.62	0.22	1.31394e-18
10	NHP2	6.37011e-22	0.389507	0.715	0.292	1.17866e-17
10	NUF2	1.0213e-145	0.38861	0.343	0.017	1.8898e-141
10	RPLP1	4.15366e-22	0.388105	1	0.997	7.68552e-18
10	CMTM8	2.58017e-98	0.388011	0.255	0.014	4.77408e-94
10	SNHG19	1.44253e-68	0.387961	0.27	0.024	2.66912e-64
10	ILF2	2.58739e-24	0.387857	0.701	0.262	4.78746e-20
10	CCDC167	5.29048e-39	0.387563	0.642	0.17	9.78897e-35
10	SAC3D1	7.59113e-78	0.387159	0.438	0.053	1.40459e-73
10	NDUFV1	2.80625e-36	0.386376	0.672	0.189	5.19241e-32
10	LSM4	1.66844e-17	0.385975	0.796	0.399	3.08711e-13
10	HAUS1	8.47437e-59	0.384995	0.555	0.1	1.56801e-54
10	CD72	3.54332e-64	0.384908	0.285	0.028	6.5562e-60
10	TROAP	1.1543e-121	0.384804	0.35	0.022	2.1357e-117
10	HNRNPU	6.47849e-16	0.384709	0.891	0.476	1.19871e-11
10	LSM2	5.45781e-30	0.384675	0.715	0.238	1.00986e-25
10	ATP5G3	5.09758e-14	0.384398	0.876	0.569	9.43205e-10
10	BCL7A	1.1588e-169	0.383913	0.299	0.01	2.1441e-165
10	PSIP1	2.95151e-55	0.38212	0.62	0.124	5.46118e-51
10	CSE1L	1.89986e-77	0.381263	0.394	0.043	3.51532e-73
10	MRPL37	3.3633e-47	0.381143	0.54	0.113	6.22312e-43
10	C1orf54	1.58054e-20	0.380757	0.321	0.086	2.92448e-16
10	HLA-DRB5	1.31791e-20	0.380226	0.876	0.388	2.43854e-16
10	RPS15A	5.6575e-15	0.379721	0.993	0.973	1.04681e-10
10	TIFA	2.61004e-58	0.378964	0.328	0.04	4.82936e-54
10	AHCY	1.47474e-68	0.376826	0.467	0.067	2.72872e-64
10	RBMX	1.44824e-14	0.376103	0.781	0.406	2.67968e-10
10	CXCL2	0.000230579	0.375684	0.299	0.17	1
10	PHF19	4.25037e-61	0.375294	0.547	0.093	7.86447e-57
10	SSBP2	3.14492e-30	0.374918	0.394	0.092	5.81905e-26
10	HLA-DRB1	5.92904e-12	0.374824	0.883	0.521	1.09705e-07
10	PTBP1	3.39591e-28	0.373718	0.723	0.245	6.28345e-24
10	UQCRH	2.62421e-15	0.373704	0.876	0.58	4.85557e-11
10	C6orf48	4.80601e-24	0.373415	0.679	0.247	8.89255e-20
10	ACTB	6.77291e-09	0.372282	1	0.998	0.000125319
10	ADI1	1.07286e-30	0.37189	0.672	0.212	1.98512e-26
10	APBB1IP	2.78168e-38	0.371563	0.467	0.103	5.14695e-34
10	DAZAP1	1.45999e-39	0.37139	0.62	0.158	2.70141e-35
10	CDK4	4.62894e-38	0.371105	0.489	0.112	8.56492e-34
10	RFC5	2.5221e-154	0.370915	0.394	0.021	4.6667e-150
10	CLSPN	5.9168e-147	0.369221	0.387	0.022	1.0948e-142
10	PSMC3	4.32892e-27	0.36837	0.708	0.25	8.0098e-23
10	MX1	9.50376e-26	0.367932	0.693	0.241	1.75848e-21
10	RPL18A	1.47799e-16	0.367672	0.993	0.975	2.73472e-12
10	SRP9	5.16191e-12	0.367272	0.847	0.522	9.55108e-08
10	RBBP7	2.14938e-48	0.366601	0.65	0.147	3.97699e-44
10	POU2AF1	1.0494e-183	0.365732	0.263	0.007	1.9417e-179
10	BZW2	2.06535e-43	0.365573	0.482	0.1	3.82151e-39
10	RPA1	5.5647e-53	0.36479	0.453	0.076	1.02964e-48
10	NDUFAB1	4.10664e-18	0.364541	0.73	0.313	7.59851e-14
10	RPL6	1.35473e-12	0.364497	0.985	0.92	2.50666e-08
10	CLEC11A	1.06167e-19	0.364429	0.277	0.07	1.96441e-15
10	AKR1B1	2.62177e-43	0.364321	0.489	0.101	4.85106e-39
10	SNRNP40	7.34885e-51	0.362891	0.642	0.14	1.35976e-46
10	BANF1	4.95503e-15	0.362839	0.861	0.481	9.16829e-11
10	CCT3	8.00443e-27	0.362618	0.635	0.208	1.48106e-22
10	MRPL51	1.63356e-17	0.362091	0.825	0.386	3.02257e-13
10	EIF3M	1.04255e-18	0.362042	0.781	0.34	1.92903e-14
10	RNASEH2A	1.23875e-65	0.361708	0.496	0.075	2.29206e-61
10	PHB2	9.34058e-29	0.361101	0.62	0.194	1.72829e-24
10	MCM2	2.3443e-139	0.361022	0.343	0.018	4.3377e-135
10	ATP5O	3.53172e-12	0.360735	0.861	0.487	6.53473e-08
10	CPSF6	1.0552e-44	0.360127	0.518	0.108	1.95243e-40
10	NPM3	2.59147e-45	0.359337	0.431	0.08	4.795e-41
10	EIF3F	1.35958e-15	0.358385	0.832	0.443	2.51562e-11
10	CYC1	2.44645e-19	0.358345	0.745	0.32	4.52666e-15
10	RNASEH2C	1.06396e-24	0.358311	0.723	0.259	1.96864e-20
10	ENY2	1.23647e-16	0.357942	0.861	0.423	2.28784e-12
10	CALR	4.22072e-13	0.357359	0.847	0.46	7.80959e-09
10	EZH2	4.00088e-76	0.357265	0.453	0.056	7.40283e-72
10	MT-CO1	6.14084e-12	0.356928	0.971	0.986	1.13624e-07
10	CCT4	3.57645e-19	0.356536	0.679	0.277	6.61751e-15
10	ITGAE	2.14862e-34	0.35623	0.518	0.129	3.97559e-30
10	CDCA4	1.09376e-60	0.356085	0.504	0.082	2.02379e-56
10	LIG1	1.5775e-110	0.356075	0.343	0.023	2.9189e-106
10	MCM4	4.078e-123	0.355448	0.387	0.026	7.5455e-119
10	HLA-DQA2	7.93841e-27	0.355404	0.723	0.242	1.46884e-22
10	RPL22L1	9.04452e-16	0.354002	0.759	0.36	1.67351e-11
10	EIF3H	1.12361e-16	0.353862	0.861	0.424	2.07902e-12
10	PHACTR1	1.96824e-21	0.353302	0.708	0.274	3.64183e-17
10	MYC	1.33439e-59	0.352862	0.27	0.027	2.46903e-55
10	RPL39	4.52477e-14	0.352241	1	0.988	8.37218e-10
10	POLD1	2.92528e-88	0.352177	0.328	0.027	5.41264e-84
10	SLIRP	1.41248e-14	0.351308	0.803	0.395	2.6135e-10
10	YBX1	2.01237e-12	0.350544	0.956	0.873	3.7235e-08
10	PSMB8	1.57263e-15	0.349716	0.839	0.428	2.90983e-11
10	DCTPP1	1.20401e-28	0.34939	0.577	0.168	2.22779e-24
10	NACA	3.22557e-11	0.348831	0.971	0.81	5.96827e-07
10	RALY	1.65204e-19	0.348515	0.847	0.377	3.05676e-15
10	SMC1A	1.06886e-45	0.348458	0.54	0.114	1.97771e-41
10	SGOL1	4.3032e-148	0.34818	0.336	0.016	7.9622e-144
10	RPS20	8.24201e-15	0.347395	0.985	0.904	1.52502e-10
10	SUPT16H	3.81371e-47	0.34703	0.482	0.092	7.0565e-43
10	AK2	4.0515e-24	0.346854	0.584	0.195	7.49649e-20
10	HN1	3.75797e-08	0.346442	0.737	0.436	0.000695337
10	TP53	1.08951e-53	0.346243	0.416	0.065	2.01592e-49
10	CDCA7L	9.70192e-60	0.345525	0.394	0.053	1.79515e-55
10	HDGF	3.896e-36	0.345193	0.526	0.129	7.20877e-32
10	DEPDC1B	3.2703e-181	0.345068	0.299	0.01	6.051e-177
10	RBX1	1.84305e-11	0.344452	0.869	0.518	3.4102e-07
10	CD38	2.3311e-123	0.344253	0.299	0.015	4.3133e-119
10	RPL36A	2.40211e-13	0.343834	0.978	0.909	4.44462e-09
10	RPL8	2.28665e-19	0.343666	1	0.959	4.23099e-15
10	PHGDH	1.2142e-206	0.34336	0.285	0.007	2.2466e-202
10	HPRT1	1.067e-31	0.342755	0.708	0.222	1.97427e-27
10	LRR1	2.89297e-72	0.342547	0.416	0.05	5.35286e-68
10	FAM96A	5.54883e-21	0.342481	0.737	0.29	1.0267e-16
10	DARS	8.4956e-47	0.341917	0.533	0.11	1.57194e-42
10	ID1	4.40638e-23	0.340904	0.27	0.06	8.15312e-19
10	CENPH	7.2573e-127	0.34054	0.423	0.03	1.3428e-122
10	XRCC6	4.84427e-21	0.339649	0.752	0.297	8.96336e-17
10	DDT	8.81503e-16	0.339056	0.825	0.39	1.63104e-11
10	MDH2	1.82294e-17	0.337735	0.715	0.306	3.37299e-13
10	GLRX	4.2712e-19	0.337596	0.679	0.269	7.903e-15
10	HMGN3	3.68281e-13	0.337501	0.818	0.462	6.81429e-09
10	MRPL11	7.2154e-26	0.337194	0.518	0.157	1.33507e-21
10	LY86	6.21283e-30	0.337151	0.657	0.2	1.14956e-25
10	AP1S2	1.6825e-10	0.337057	0.839	0.461	3.11313e-06
10	LMNB1	1.47337e-30	0.3368	0.664	0.201	2.72617e-26
10	2021-09-06	3.7532e-26	0.336526	0.591	0.189	6.94455e-22
10	SNRNP70	3.11747e-33	0.335835	0.693	0.207	5.76826e-29
10	PSMA6	1.22634e-24	0.335165	0.562	0.18	2.2691e-20
10	CD1C	1.55979e-11	0.334543	0.38	0.153	2.88608e-07
10	BCL2L12	2.11568e-72	0.334347	0.511	0.073	3.91464e-68
10	PTGES3	9.22496e-11	0.333697	0.847	0.512	1.70689e-06
10	RMI2	3.57207e-78	0.333215	0.372	0.038	6.6094e-74
10	MTPN	1.84799e-23	0.3328	0.723	0.264	3.41934e-19
10	SPC24	1.1296e-131	0.332778	0.307	0.015	2.09e-127
10	DONSON	3.3416e-125	0.330985	0.336	0.019	6.183e-121
10	CDC25B	1.11324e-73	0.330548	0.445	0.055	2.05982e-69
10	VRK1	3.38298e-64	0.329945	0.46	0.066	6.25953e-60
10	OLA1	3.61344e-37	0.329239	0.606	0.158	6.68595e-33
10	TMEM243	2.83241e-29	0.328032	0.569	0.166	5.24081e-25
10	UBA52	3.70319e-19	0.327902	0.985	0.928	6.85201e-15
10	RPL24	7.60133e-10	0.327603	0.964	0.863	1.40647e-05
10	SAE1	4.22547e-43	0.327062	0.467	0.094	7.81839e-39
10	ORC6	4.537e-134	0.326831	0.358	0.02	8.3947e-130
10	ESCO2	4.287e-150	0.326788	0.321	0.014	7.9322e-146
10	HINT1	6.66969e-12	0.326626	0.964	0.7	1.23409e-07
10	SRSF10	3.72785e-23	0.326346	0.715	0.263	6.89764e-19
10	NDUFS6	8.54707e-15	0.325175	0.847	0.421	1.58147e-10
10	CAT	2.25402e-27	0.325001	0.547	0.163	4.17062e-23
10	HNRNPR	5.54306e-23	0.324508	0.745	0.282	1.02563e-18
10	RPL13	9.83858e-17	0.323978	1	0.983	1.82043e-12
10	KDM2B	8.77117e-44	0.323354	0.394	0.069	1.62293e-39
10	LSM3	1.77703e-15	0.323018	0.854	0.438	3.28803e-11
10	SYNCRIP	1.20612e-29	0.322965	0.591	0.173	2.23168e-25
10	RPL39L	7.3172e-103	0.321647	0.496	0.051	1.3539e-98
10	YWHAE	1.98646e-13	0.321311	0.876	0.495	3.67554e-09
10	CBX1	2.97611e-52	0.321154	0.445	0.074	5.5067e-48
10	BUB1	4.2001e-147	0.320997	0.285	0.011	7.7715e-143
10	WDR34	1.8597e-110	0.320517	0.416	0.034	3.4409e-106
10	HSPB11	2.69481e-25	0.320451	0.693	0.242	4.9862e-21
10	SF3A3	9.20758e-41	0.320218	0.445	0.09	1.70368e-36
10	RPS15	2.55931e-19	0.319845	1	0.983	4.73548e-15
10	DDX54	3.97215e-48	0.319329	0.474	0.088	7.34967e-44
10	CCT7	1.90171e-22	0.319022	0.591	0.207	3.51874e-18
10	PPP1CA	9.32469e-10	0.318889	0.869	0.567	1.72535e-05
10	MRPS34	1.26526e-22	0.318809	0.65	0.23	2.34112e-18
10	NABP2	2.39698e-48	0.317939	0.489	0.092	4.43514e-44
10	HNRNPDL	3.21084e-08	0.317708	0.883	0.633	0.000594102
10	CBX5	2.48487e-51	0.317637	0.46	0.08	4.59775e-47
10	NUP37	3.47336e-62	0.317086	0.416	0.057	6.42676e-58
10	GNAS	2.25483e-15	0.315917	0.745	0.352	4.1721e-11
10	NCAPH	5.6397e-231	0.31512	0.343	0.009	1.0435e-226
10	TRAPPC2L	5.78861e-24	0.314947	0.533	0.169	1.07107e-19
10	TIMM10	7.39581e-27	0.313782	0.547	0.166	1.36845e-22
10	C16orf74	2.06968e-50	0.313746	0.307	0.04	3.82953e-46
10	UBA2	1.70571e-38	0.313252	0.577	0.142	3.15607e-34
10	ANAPC11	8.2832e-13	0.313065	0.847	0.482	1.53264e-08
10	POLE3	7.47255e-41	0.312936	0.628	0.156	1.38265e-36
10	PSMC3IP	1.3505e-162	0.312175	0.328	0.014	2.4988e-158
10	TCP1	1.3633e-17	0.311415	0.569	0.218	2.52251e-13
10	MT-ND6	1.84114e-34	0.311227	0.445	0.099	3.40665e-30
10	AURKA	6.45926e-73	0.311113	0.27	0.022	1.19516e-68
10	RPS9	3.73761e-16	0.311044	1	0.943	6.9157e-12
10	XRCC5	2.28517e-21	0.311012	0.701	0.266	4.22825e-17
10	FAM26F	9.47819e-31	0.310699	0.511	0.137	1.75375e-26
10	PSMA4	5.37338e-13	0.310368	0.883	0.487	9.94236e-09
10	RFC3	3.4599e-133	0.310228	0.321	0.016	6.4019e-129
10	SMS	1.31462e-22	0.309984	0.73	0.27	2.43245e-18
10	RPL27	2.0028e-13	0.30968	0.978	0.903	3.70577e-09
10	CSTA	3.67825e-11	0.309514	0.533	0.264	6.80586e-07
10	PFKL	2.22187e-32	0.308774	0.606	0.171	4.11112e-28
10	MAZ	6.57982e-33	0.308609	0.584	0.159	1.21746e-28
10	COMMD4	1.26885e-39	0.308362	0.54	0.124	2.34776e-35
10	RPS28	9.53833e-13	0.308093	0.993	0.984	1.76488e-08
10	HSP90B1	1.12387e-09	0.307871	0.708	0.38	2.0795e-05
10	CAMK2D	2.0516e-107	0.307778	0.292	0.017	3.7961e-103
10	TUBB6	3.41197e-30	0.307483	0.416	0.1	6.31316e-26
10	NUDT5	3.70358e-24	0.307196	0.504	0.152	6.85273e-20
10	UBE2I	2.15699e-13	0.305341	0.796	0.41	3.99109e-09
10	PCBP2	3.99559e-10	0.304736	0.92	0.628	7.39303e-06
10	TUFM	5.15622e-16	0.304546	0.672	0.3	9.54055e-12
10	TXN2	1.56124e-28	0.303336	0.642	0.199	2.88876e-24
10	ATP5J	1.02307e-10	0.303016	0.883	0.548	1.89299e-06
10	CDCA3	6.2901e-105	0.302696	0.27	0.015	1.1639e-100
10	RSL1D1	1.24219e-25	0.302688	0.635	0.208	2.29842e-21
10	SUCLG1	6.83073e-29	0.302371	0.606	0.181	1.26389e-24
10	HLA-DQA1	4.77946e-21	0.301992	0.774	0.305	8.84343e-17
10	FDPS	1.98345e-20	0.301604	0.569	0.197	3.66999e-16
10	RPL14	2.39964e-11	0.300884	0.985	0.933	4.44005e-07
10	PPP1CC	3.67365e-17	0.300729	0.759	0.34	6.79736e-13
10	MZT1	1.00111e-29	0.300692	0.664	0.202	1.85236e-25
10	ASPM	2.4255e-125	0.300652	0.314	0.017	4.488e-121
10	SNRPD2	3.2921e-12	0.300553	0.934	0.658	6.09137e-08
10	SLC20A1	5.77629e-38	0.300079	0.416	0.084	1.06879e-33
10	TRA2B	2.43611e-12	0.300009	0.825	0.421	4.50754e-08
10	YWHAH	1.37027e-11	0.299375	0.861	0.463	2.53541e-07
10	ID3	9.57663e-36	0.29889	0.365	0.071	1.77196e-31
10	HNRNPC	1.80635e-10	0.297919	0.92	0.644	3.34228e-06
10	EEF1A1	2.07274e-09	0.297906	1	0.986	3.83518e-05
10	CTSZ	3.0205e-14	0.297811	0.584	0.263	5.58882e-10
10	SHMT1	4.3732e-109	0.297788	0.27	0.014	8.0917e-105
10	TOP2B	2.67859e-40	0.297673	0.504	0.11	4.95619e-36
10	TUBG1	1.12393e-72	0.297312	0.401	0.047	2.0796e-68
10	FANCI	1.73171e-83	0.29717	0.27	0.019	3.20419e-79
10	CLECL1	7.1006e-24	0.297113	0.445	0.129	1.31382e-19
10	FAM111A	1.47733e-44	0.296987	0.416	0.074	2.73351e-40
10	RFC4	3.51031e-61	0.296302	0.299	0.032	6.49512e-57
10	EIF4H	1.9089e-20	0.294023	0.664	0.251	3.53204e-16
10	SNRPA1	1.5306e-38	0.293914	0.635	0.161	2.83206e-34
10	TGFBI	1.14141e-08	0.293217	0.328	0.147	0.000211195
10	MRPL57	4.38639e-19	0.292674	0.745	0.298	8.11613e-15
10	SMARCA4	1.64501e-53	0.292661	0.445	0.073	3.04377e-49
10	SYVN1	3.4791e-41	0.291482	0.299	0.045	6.43737e-37
10	PKMYT1	6.2396e-133	0.291164	0.343	0.019	1.1545e-128
10	LSM7	1.0576e-11	0.290779	0.825	0.468	1.95688e-07
10	ILF3	2.80764e-32	0.29067	0.628	0.178	5.19498e-28
10	RASGRP2	7.32951e-30	0.290558	0.569	0.16	1.35618e-25
10	MTCH2	7.22847e-33	0.290486	0.679	0.198	1.33748e-28
10	RPS4X	1.72027e-10	0.290417	0.993	0.954	3.18302e-06
10	RPL29	3.9873e-10	0.289894	0.993	0.924	7.37771e-06
10	VDAC2	8.71088e-16	0.289459	0.766	0.348	1.61177e-11
10	SF3A2	1.39027e-32	0.289447	0.569	0.152	2.57241e-28
10	SMARCA5	4.91393e-30	0.289347	0.533	0.145	9.09225e-26
10	RPL13A	5.57835e-10	0.289028	1	0.986	1.03216e-05
10	LUC7L2	1.42202e-32	0.288487	0.489	0.12	2.63116e-28
10	RPS11	1.30149e-11	0.287363	0.985	0.89	2.40816e-07
10	EIF2S2	2.17532e-18	0.286836	0.752	0.315	4.02499e-14
10	NDC80	1.3886e-160	0.2865	0.314	0.012	2.5694e-156
10	TIMM8B	1.15559e-16	0.2864	0.708	0.296	2.13819e-12
10	TSPAN13	1.32265e-82	0.286235	0.277	0.02	2.44729e-78
10	ABI3	9.66906e-20	0.285977	0.307	0.083	1.78907e-15
10	VRK2	3.98605e-23	0.285526	0.307	0.071	7.37539e-19
10	MRPL27	3.08597e-27	0.285093	0.591	0.18	5.70997e-23
10	RPS19	6.24493e-15	0.284782	1	0.99	1.1555e-10
10	CFL1	2.03884e-12	0.283724	0.993	0.939	3.77247e-08
10	NREP	6.33276e-34	0.283113	0.343	0.067	1.17175e-29
10	EEF1D	2.23075e-11	0.282343	0.971	0.802	4.12756e-07
10	GTSE1	7.1918e-163	0.280537	0.328	0.013	1.3307e-158
10	CHEK1	5.3765e-106	0.279728	0.307	0.019	9.9482e-102
10	PSMG1	5.74648e-32	0.27913	0.328	0.064	1.06327e-27
10	TECR	3.86336e-33	0.278786	0.613	0.169	7.14837e-29
10	OSER1	1.77981e-41	0.278779	0.533	0.117	3.29319e-37
10	POLD2	3.45226e-37	0.278351	0.445	0.095	6.38772e-33
10	SYK	5.22133e-34	0.278279	0.496	0.121	9.66103e-30
10	EIF3K	2.82585e-09	0.277401	0.92	0.612	5.22868e-05
10	SHMT2	2.85402e-35	0.277152	0.504	0.12	5.2808e-31
10	TPGS2	9.66945e-42	0.27687	0.54	0.119	1.78914e-37
10	SNRPD3	8.2977e-16	0.276765	0.796	0.362	1.53532e-11
10	2021-09-09	5.81362e-17	0.27675	0.672	0.276	1.07569e-12
10	WDR76	1.51156e-97	0.275984	0.285	0.018	2.79684e-93
10	RANGAP1	1.87963e-58	0.275757	0.336	0.041	3.47788e-54
10	NCAPG2	1.1783e-145	0.275406	0.321	0.015	2.1801e-141
10	MPHOSPH9	6.65838e-31	0.275363	0.263	0.045	1.232e-26
10	FAM111B	8.8185e-183	0.274821	0.27	0.007	1.6317e-178
10	PRPS2	2.23663e-66	0.274727	0.372	0.044	4.13844e-62
10	GLRX3	8.8354e-27	0.274595	0.54	0.159	1.63481e-22
10	TMEM97	4.3753e-150	0.27409	0.328	0.015	8.0957e-146
10	HSPA9	5.25842e-20	0.27379	0.569	0.203	9.72966e-16
10	RACGAP1	2.4641e-100	0.271695	0.328	0.023	4.55938e-96
10	ARPC5L	4.62222e-30	0.271376	0.555	0.153	8.55249e-26
10	MS4A4A	1.78416e-15	0.271179	0.292	0.088	3.30123e-11
10	PPT1	1.7329e-10	0.27104	0.672	0.33	3.20639e-06
10	OXA1L	1.68246e-24	0.270604	0.591	0.191	3.11306e-20
10	STOML2	2.3343e-25	0.270517	0.599	0.19	4.31915e-21
10	TCTEX1D2	3.72555e-57	0.270299	0.336	0.042	6.89338e-53
10	SUSD3	1.88233e-25	0.270297	0.372	0.093	3.48287e-21
10	ADSL	4.25438e-35	0.270266	0.445	0.099	7.87187e-31
10	NSA2	1.25283e-22	0.27001	0.642	0.225	2.31812e-18
10	AES	2.54376e-16	0.269364	0.73	0.315	4.70672e-12
10	ATP5G2	7.42939e-11	0.269153	0.949	0.797	1.37466e-06
10	HSP90AB1	2.42439e-06	0.269043	0.883	0.63	0.0448585
10	PAK1	1.24656e-19	0.268897	0.533	0.185	2.30651e-15
10	VPS35	3.22477e-23	0.268677	0.591	0.196	5.96679e-19
10	ATP5L	2.57752e-11	0.268302	0.985	0.863	4.76919e-07
10	IMPA2	4.66204e-57	0.267269	0.314	0.038	8.62618e-53
10	SUZ12	1.098e-35	0.265687	0.431	0.093	2.03164e-31
10	TIMELESS	2.4037e-128	0.265172	0.343	0.02	4.4477e-124
10	MRPS26	2.23498e-34	0.264272	0.46	0.106	4.13538e-30
10	CLEC2D	1.84938e-34	0.263719	0.307	0.054	3.42192e-30
10	BLOC1S1	1.76615e-08	0.263358	0.825	0.497	0.000326791
10	SNX2	2.69371e-19	0.263226	0.679	0.262	4.98418e-15
10	SRSF1	8.76905e-29	0.263177	0.613	0.181	1.62254e-24
10	ESD	1.52668e-19	0.262546	0.73	0.29	2.82482e-15
10	EIF3E	9.79195e-09	0.262443	0.839	0.566	0.00018118
10	OIP5	1.1122e-187	0.262425	0.328	0.011	2.0579e-183
10	HIRIP3	1.95273e-50	0.262193	0.387	0.059	3.61314e-46
10	SRRT	1.2741e-33	0.262091	0.416	0.091	2.35747e-29
10	C4orf46	3.35009e-65	0.261864	0.321	0.034	6.19867e-61
10	APIP	6.5579e-48	0.26172	0.489	0.093	1.21341e-43
10	EEF2	2.43507e-06	0.261624	0.949	0.717	0.0450562
10	NUP210	1.37896e-64	0.261417	0.365	0.043	2.55149e-60
10	KARS	4.65993e-28	0.261395	0.599	0.178	8.62226e-24
10	COTL1	0.00109801	0.260875	0.839	0.679	1
10	MTHFD1	1.17203e-73	0.260767	0.35	0.036	2.16861e-69
10	SMIM14	1.11635e-17	0.260472	0.474	0.166	2.06558e-13
10	TCERG1	4.9277e-44	0.260251	0.372	0.062	9.11773e-40
10	HDAC1	2.68088e-31	0.260024	0.54	0.144	4.96043e-27
10	RPL15	2.99471e-10	0.26001	1	0.971	5.54112e-06
10	ALDH2	1.71301e-09	0.259342	0.328	0.138	3.16958e-05
10	MKNK2	1.38297e-30	0.258061	0.423	0.099	2.55891e-26
10	PSMA3	2.61503e-17	0.258059	0.642	0.253	4.83859e-13
10	EIF4EBP2	2.74835e-20	0.257029	0.526	0.17	5.08526e-16
10	POC1A	6.9379e-135	0.25685	0.321	0.016	1.2837e-130
10	SPDL1	3.3208e-104	0.256614	0.285	0.017	6.1444e-100
10	ANAPC15	2.94752e-32	0.255572	0.533	0.138	5.45379e-28
10	COA4	1.8422e-27	0.255553	0.518	0.144	3.40862e-23
10	ZNF706	6.78986e-16	0.255106	0.642	0.264	1.25633e-11
10	HNRNPUL1	2.00947e-22	0.255088	0.555	0.181	3.71812e-18
10	COX8A	1.62803e-09	0.254631	0.956	0.766	3.01234e-05
10	EIF5A	1.84933e-08	0.254213	0.876	0.56	0.000342181
10	DBF4	3.58876e-44	0.253998	0.401	0.069	6.64028e-40
10	COPS3	6.29291e-27	0.253747	0.547	0.161	1.16438e-22
10	BAZ1B	1.186e-40	0.253703	0.38	0.068	2.19445e-36
10	CHAF1A	2.50081e-70	0.25365	0.314	0.03	4.62724e-66
10	ACAT2	1.3826e-37	0.253455	0.416	0.084	2.55822e-33
10	HTATSF1	7.64077e-44	0.253431	0.453	0.086	1.41377e-39
10	QRSL1	4.37632e-46	0.253397	0.292	0.039	8.09751e-42
10	RPL26	1.45531e-08	0.253215	0.993	0.98	0.000269275
10	C19orf43	1.27595e-08	0.253182	0.898	0.588	0.000236089
10	ACADM	5.35103e-30	0.253082	0.489	0.127	9.90101e-26
10	TTC7A	2.00012e-38	0.252825	0.401	0.078	3.70083e-34
10	MARCKS	3.16061e-20	0.252797	0.489	0.158	5.84808e-16
10	RPL36	6.92922e-09	0.252781	0.993	0.964	0.000128211
10	CPNE3	5.14114e-19	0.252547	0.277	0.071	9.51264e-15
10	SDHA	3.30691e-36	0.252451	0.489	0.112	6.11878e-32
10	HNRNPK	4.62663e-08	0.252356	0.964	0.704	0.000856065
10	INTS10	4.48504e-41	0.252325	0.453	0.09	8.29866e-37
10	CCDC112	5.56879e-32	0.252009	0.285	0.05	1.03039e-27
10	RABL6	1.43264e-41	0.251674	0.438	0.085	2.65081e-37
10	NUDC	2.20815e-17	0.250988	0.599	0.234	4.08574e-13
10	PXK	8.50695e-31	0.250914	0.292	0.054	1.57404e-26
10	ZCCHC7	2.62531e-29	0.25069	0.314	0.063	4.85762e-25
10	MEF2C	2.56699e-34	0.250562	0.314	0.057	4.74969e-30
10	LARS	4.1467e-41	0.250319	0.401	0.074	7.67265e-37
10	WDR1	3.60947e-09	0.250279	0.781	0.421	6.67861e-05
10	ISOC2	8.52497e-30	0.250215	0.453	0.113	1.57738e-25
11	S100B	6.5073e-243	2.91035	0.914	0.09	1.204e-238
11	DNASE1L3	0	2.19242	0.734	0.031	0
11	LGALS2	5.9675e-150	2.18604	0.867	0.133	1.1042e-145
11	HLA-DPB1	2.87473e-82	2.172	1	0.517	5.31911e-78
11	IRF8	2.9162e-156	2.09387	0.828	0.116	5.3958e-152
11	CPVL	1.74734e-68	1.86387	0.695	0.18	3.2331e-64
11	C1orf54	2.7549e-164	1.81016	0.727	0.081	5.0973e-160
11	HLA-DPA1	4.03305e-62	1.70617	0.984	0.535	7.46235e-58
11	PPA1	3.0595e-106	1.53271	0.828	0.167	5.661e-102
11	CST3	1.16796e-38	1.52334	0.984	0.858	2.16107e-34
11	CLEC9A	0	1.51239	0.617	0.006	0
11	HLA-DQB1	8.70975e-55	1.50304	0.922	0.395	1.61157e-50
11	CPNE3	2.758e-189	1.46238	0.719	0.065	5.1032e-185
11	CD74	1.29883e-45	1.43166	0.984	0.838	2.40323e-41
11	GSTP1	3.63517e-71	1.42983	0.977	0.428	6.72615e-67
11	HLA-DQA1	4.38297e-69	1.41542	0.93	0.304	8.10981e-65
11	HLA-DQA2	3.50515e-65	1.35236	0.836	0.241	6.48558e-61
11	MARCKSL1	1.24801e-68	1.32774	0.773	0.193	2.3092e-64
11	SNX3	1.63161e-52	1.31227	0.945	0.686	3.01897e-48
11	TXN	2.55693e-17	1.25649	0.922	0.805	4.73109e-13
11	HLA-DRB5	1.58818e-38	1.25484	0.859	0.389	2.93862e-34
11	LSP1	1.92426e-47	1.18249	0.906	0.554	3.56046e-43
11	IDO1	2.2097e-124	1.16455	0.531	0.049	4.0887e-120
11	RGS10	1.09594e-48	1.13097	0.852	0.387	2.02782e-44
11	ACTB	5.57937e-62	1.12287	1	0.998	1.03235e-57
11	HLA-DRA	1.73474e-44	1.11129	1	0.724	3.20978e-40
11	LTB	4.26398e-36	1.09592	0.875	0.509	7.88965e-32
11	PDE4DIP	4.70802e-88	1.04802	0.477	0.057	8.71125e-84
11	HLA-DRB1	9.90101e-34	1.04407	0.914	0.521	1.83198e-29
11	FSCN1	2.43361e-47	1.03271	0.445	0.082	4.50291e-43
11	NAP1L1	5.72254e-44	1.0234	0.898	0.455	1.05884e-39
11	EEF1B2	2.87267e-42	1.01592	0.914	0.562	5.3153e-38
11	SERPINB9	5.4298e-44	1.00741	0.625	0.174	1.00468e-39
11	AIF1	1.07152e-39	1.00734	0.914	0.423	1.98264e-35
11	C15orf48	2.87046e-55	0.991021	0.539	0.106	5.31122e-51
11	C20orf27	3.5067e-49	0.980911	0.609	0.161	6.48846e-45
11	NAAA	1.09644e-28	0.948563	0.664	0.287	2.02874e-24
11	PPT1	5.16991e-30	0.922211	0.711	0.33	9.56589e-26
11	SHTN1	1.0137e-102	0.912156	0.539	0.063	1.87571e-98
11	ACTG1	1.72715e-42	0.898689	0.977	0.841	3.19575e-38
11	FABP5	5.32024e-50	0.888897	0.531	0.112	9.84404e-46
11	HLA-DOB	8.7414e-178	0.8883	0.438	0.022	1.6174e-173
11	RPLP0	5.00456e-37	0.872573	0.953	0.801	9.25994e-33
11	CST7	1.15066e-54	0.845988	0.516	0.094	2.12907e-50
11	RGCC	5.06964e-26	0.84595	0.672	0.291	9.38035e-22
11	RPL4	9.23845e-38	0.844532	0.961	0.787	1.70939e-33
11	BATF3	3.10587e-59	0.819085	0.508	0.09	5.7468e-55
11	EIF3L	1.7687e-28	0.81452	0.758	0.354	3.27262e-24
11	RAB32	4.96551e-24	0.810811	0.648	0.302	9.18769e-20
11	ATG3	3.24283e-30	0.810761	0.617	0.22	6.00022e-26
11	RPS3A	1.59134e-47	0.810741	1	0.959	2.94445e-43
11	APOL3	2.60873e-85	0.800248	0.461	0.053	4.82694e-81
11	RPS23	2.54622e-36	0.791325	0.992	0.948	4.71127e-32
11	RPL27A	5.97212e-37	0.780388	0.977	0.966	1.10502e-32
11	TMSB4X	6.13721e-51	0.777358	1	1	1.13557e-46
11	UCP2	5.04717e-28	0.774219	0.844	0.455	9.33878e-24
11	COTL1	7.24566e-24	0.759747	0.922	0.678	1.34067e-19
11	RPL23A	8.18821e-34	0.751596	1	0.949	1.51507e-29
11	HSPA8	3.67771e-25	0.745322	0.875	0.588	6.80486e-21
11	C1QBP	1.98711e-24	0.74118	0.609	0.239	3.67675e-20
11	CCND1	2.9516e-99	0.735512	0.445	0.042	5.46128e-95
11	SERPINF1	2.45219e-93	0.728757	0.367	0.031	4.53728e-89
11	LSM6	7.39112e-27	0.728511	0.578	0.203	1.36758e-22
11	GDI2	1.24427e-22	0.725855	0.789	0.427	2.30228e-18
11	HCK	1.56259e-29	0.71791	0.617	0.214	2.89127e-25
11	SLC25A6	4.75031e-26	0.708847	0.891	0.699	8.78949e-22
11	RPS2	3.71506e-41	0.708795	1	0.982	6.87397e-37
11	NDRG2	6.52673e-33	0.704425	0.469	0.122	1.20764e-28
11	RPL8	7.40668e-44	0.699158	0.992	0.959	1.37046e-39
11	RPL23	2.5667e-34	0.698901	0.969	0.806	4.74916e-30
11	GSN	3.21942e-17	0.696619	0.711	0.361	5.9569e-13
11	PSMB9	3.34033e-18	0.693193	0.789	0.519	6.18062e-14
11	CADM1	0	0.676595	0.375	0.004	0
11	RPL10A	2.67488e-28	0.674585	0.969	0.879	4.94934e-24
11	TAP1	8.18043e-20	0.67392	0.547	0.226	1.51362e-15
11	RPS13	4.91089e-37	0.673833	0.992	0.954	9.08662e-33
11	DUSP4	6.5308e-62	0.672874	0.312	0.033	1.20839e-57
11	WDFY4	5.5937e-130	0.669915	0.367	0.022	1.035e-125
11	MAP3K13	4.46443e-29	0.669761	0.484	0.139	8.26054e-25
11	RPL5	6.47366e-27	0.664522	0.984	0.818	1.19782e-22
11	RPS24	2.19381e-36	0.662209	0.992	0.967	4.05922e-32
11	MZT2A	5.67611e-22	0.65637	0.609	0.246	1.05025e-17
11	RPS8	7.59519e-32	0.655553	1	0.948	1.40534e-27
11	SLC25A5	9.45609e-24	0.651725	0.805	0.429	1.74966e-19
11	RPL9	8.98283e-34	0.651352	0.977	0.912	1.66209e-29
11	FGL2	4.8248e-23	0.648499	0.57	0.209	8.92732e-19
11	RPS21	7.42997e-28	0.641879	0.945	0.878	1.37477e-23
11	HLA-DMA	1.56259e-18	0.641288	0.695	0.338	2.89126e-14
11	SPI1	1.50013e-21	0.639658	0.867	0.555	2.77568e-17
11	RPL18A	2.08763e-36	0.638251	0.992	0.975	3.86275e-32
11	SMCO4	1.15359e-32	0.6359	0.469	0.121	2.13449e-28
11	RPL31	4.4136e-27	0.634264	0.992	0.958	8.16648e-23
11	BTF3	6.49199e-24	0.634255	0.906	0.708	1.20121e-19
11	RPS11	8.68626e-27	0.63245	0.977	0.89	1.60722e-22
11	RPS18	1.58856e-31	0.630124	1	0.984	2.93931e-27
11	SLAMF8	6.52672e-95	0.626043	0.43	0.042	1.20764e-90
11	TMSB10	3.13883e-35	0.620549	1	0.988	5.80778e-31
11	RPL21	1.00847e-33	0.618852	1	0.994	1.86598e-29
11	RPS16	1.61072e-29	0.617942	0.984	0.915	2.98031e-25
11	H2AFY	1.47762e-18	0.61671	0.734	0.408	2.73404e-14
11	RPS5	2.25586e-28	0.610113	0.969	0.864	4.17402e-24
11	RPL17	8.0933e-20	0.607761	0.922	0.805	1.4975e-15
11	XCR1	0	0.607731	0.305	0.001	0
11	ZNF90	1.79729e-20	0.606492	0.609	0.258	3.32552e-16
11	HLA-DQB2	8.13188e-41	0.604305	0.344	0.059	1.50464e-36
11	RPL22	1.55134e-22	0.602362	0.914	0.852	2.87045e-18
11	NPM1	2.59366e-18	0.600941	0.875	0.628	4.79906e-14
11	FAM49B	6.06726e-17	0.598122	0.773	0.43	1.12262e-12
11	RPS6	1.9276e-28	0.594355	1	0.974	3.56664e-24
11	PTMS	1.35394e-15	0.59272	0.742	0.44	2.50519e-11
11	GYPC	4.69963e-52	0.590431	0.484	0.086	8.69572e-48
11	CLIC2	3.40337e-53	0.590425	0.391	0.06	6.29726e-49
11	SAMHD1	4.69156e-21	0.586697	0.586	0.236	8.6808e-17
11	RPSA	2.26933e-20	0.58252	0.938	0.83	4.19894e-16
11	RPS7	7.54198e-27	0.581134	0.977	0.896	1.39549e-22
11	COX5A	6.32196e-13	0.579258	0.758	0.499	1.16975e-08
11	EIF3M	4.9142e-18	0.578873	0.688	0.342	9.09275e-14
11	CLEC7A	3.05487e-21	0.577086	0.594	0.231	5.65242e-17
11	PSME1	5.06377e-16	0.576228	0.898	0.68	9.3695e-12
11	RHOC	3.02998e-18	0.574932	0.609	0.263	5.60636e-14
11	ENPP1	4.7498e-228	0.568333	0.273	0.005	8.7886e-224
11	HLA-DMB	7.0497e-20	0.565758	0.594	0.242	1.30441e-15
11	RPL27	2.64158e-23	0.56402	0.992	0.903	4.88771e-19
11	EIF3H	1.82027e-16	0.562133	0.742	0.426	3.36804e-12
11	CBX6	9.01305e-20	0.559947	0.516	0.196	1.66768e-15
11	COX7C	4.9377e-22	0.557361	0.984	0.854	9.13623e-18
11	SERPINB1	1.11681e-15	0.553653	0.789	0.459	2.06644e-11
11	ARPC2	3.28022e-22	0.551393	0.961	0.792	6.0694e-18
11	RAB10	1.02049e-09	0.550967	0.555	0.295	1.88821e-05
11	PSME2	1.75608e-11	0.547715	0.805	0.559	3.24927e-07
11	RPL37	7.68993e-26	0.547511	1	0.945	1.42287e-21
11	C1orf162	6.7478e-16	0.545708	0.766	0.435	1.24855e-11
11	SPG21	5.01304e-15	0.544342	0.625	0.299	9.27563e-11
11	RP11-1143G9.4	9.61556e-13	0.54385	0.469	0.212	1.77917e-08
11	SUSD3	2.47077e-29	0.536057	0.391	0.093	4.57166e-25
11	RAB7B	2.4263e-130	0.532875	0.305	0.014	4.4894e-126
11	TPMT	3.64207e-22	0.531919	0.508	0.175	6.73892e-18
11	RPL7A	4.29789e-20	0.530348	0.938	0.86	7.95238e-16
11	LYRM4	8.07262e-33	0.529191	0.422	0.097	1.49368e-28
11	RPL26	4.0491e-24	0.526216	1	0.98	7.49205e-20
11	KIAA0226L	3.259e-122	0.521933	0.297	0.015	6.0301e-118
11	RPS28	2.86257e-29	0.521486	1	0.984	5.29662e-25
11	EIF3F	1.12462e-11	0.520692	0.688	0.446	2.08088e-07
11	SSB	2.01165e-14	0.51993	0.586	0.285	3.72216e-10
11	VAC14	2.25114e-46	0.519606	0.383	0.064	4.16529e-42
11	ENSA	4.2165e-14	0.518887	0.711	0.445	7.80179e-10
11	ABI3	1.93425e-33	0.51418	0.383	0.083	3.57895e-29
11	MYCL	4.94878e-53	0.512041	0.289	0.034	9.15672e-49
11	UBL7	1.36221e-29	0.510387	0.445	0.115	2.5205e-25
11	RPS15A	1.55165e-23	0.508273	1	0.973	2.87102e-19
11	SLC25A3	2.39921e-13	0.508242	0.742	0.451	4.43926e-09
11	MAP4K1	3.22261e-49	0.506006	0.422	0.071	5.9628e-45
11	PLCD1	6.3092e-148	0.504344	0.336	0.015	1.1674e-143
11	RPL18	7.9507e-21	0.500038	0.961	0.9	1.47112e-16
11	ACTN1	3.73258e-24	0.499754	0.398	0.109	6.90639e-20
11	DCTPP1	1.08758e-18	0.499522	0.477	0.17	2.01235e-14
11	ARPC1B	2.74175e-16	0.498359	0.914	0.746	5.07307e-12
11	EEF1A1	1.57842e-25	0.496586	1	0.986	2.92055e-21
11	RPL36A	9.40608e-19	0.496478	0.969	0.909	1.74041e-14
11	UBA52	2.23861e-26	0.496398	0.977	0.929	4.1421e-22
11	RPL6	6.51088e-17	0.4959	0.969	0.92	1.20471e-12
11	RPL3	3.83691e-24	0.494264	0.992	0.959	7.09943e-20
11	DAPP1	8.92171e-46	0.493588	0.398	0.068	1.65078e-41
11	RPL19	5.57577e-28	0.492627	1	0.967	1.03168e-23
11	BID	4.77507e-16	0.492291	0.648	0.305	8.83531e-12
11	PPM1M	2.73477e-22	0.491025	0.398	0.118	5.06014e-18
11	NBEAL1	1.7663e-09	0.486053	0.859	0.682	3.26818e-05
11	CSRP1	8.71786e-11	0.484629	0.477	0.227	1.61307e-06
11	RPS19	1.28887e-26	0.483561	1	0.99	2.38479e-22
11	NACA	1.72279e-15	0.4831	0.898	0.811	3.18767e-11
11	RPL14	1.41403e-19	0.481502	0.953	0.934	2.61638e-15
11	NACA2	1.94489e-09	0.477313	0.281	0.113	3.59863e-05
11	EEF1G	9.60693e-23	0.477198	0.484	0.154	1.77757e-18
11	LIMA1	1.66362e-54	0.475906	0.297	0.034	3.07819e-50
11	DBN1	1.2962e-160	0.474928	0.305	0.011	2.3984e-156
11	REPIN1	5.92035e-27	0.474494	0.469	0.131	1.09544e-22
11	RPS12	1.75878e-16	0.471751	1	0.961	3.25427e-12
11	SERPINB6	6.36493e-21	0.471037	0.508	0.178	1.1777e-16
11	GRSF1	1.93225e-16	0.4706	0.43	0.154	3.57524e-12
11	SERPINF2	1.6556e-137	0.46941	0.289	0.012	3.0633e-133
11	IDH3A	1.16931e-30	0.469359	0.391	0.089	2.16358e-26
11	ADAM19	2.88734e-23	0.468977	0.367	0.095	5.34245e-19
11	ISG20	7.21975e-19	0.468805	0.461	0.157	1.33587e-14
11	FAM26F	8.01041e-14	0.468674	0.367	0.139	1.48217e-09
11	RNH1	5.22325e-10	0.467817	0.648	0.406	9.66459e-06
11	RPL13A	2.35322e-20	0.467696	1	0.986	4.35417e-16
11	RPLP2	1.04098e-21	0.467122	1	0.973	1.92613e-17
11	IFT20	2.19247e-17	0.466542	0.438	0.156	4.05673e-13
11	TIFAB	3.4082e-125	0.46579	0.281	0.013	6.3063e-121
11	ZNF385A	1.92114e-24	0.463797	0.492	0.15	3.55468e-20
11	PNMA1	9.28137e-52	0.463738	0.367	0.052	1.71733e-47
11	RPL7	6.32451e-22	0.462564	0.992	0.97	1.17022e-17
11	EIF3E	1.84365e-14	0.457756	0.844	0.566	3.4113e-10
11	PLEKHO1	7.20116e-17	0.457478	0.375	0.125	1.33243e-12
11	HINT1	9.00543e-13	0.45454	0.883	0.702	1.66627e-08
11	RPS10	1.72474e-14	0.452345	0.938	0.834	3.19129e-10
11	RPS4X	5.20065e-14	0.45183	0.977	0.955	9.62276e-10
11	RPL35	8.08657e-21	0.451144	0.992	0.957	1.49626e-16
11	RPS14	2.05422e-23	0.448832	0.992	0.985	3.80093e-19
11	FAM162A	1.50798e-25	0.448288	0.445	0.125	2.79022e-21
11	GPR137B	9.40257e-20	0.447258	0.305	0.078	1.73976e-15
11	RAB7A	1.10619e-08	0.447223	0.734	0.507	0.000204678
11	RSL1D1	3.38659e-13	0.447122	0.492	0.211	6.2662e-09
11	ATP5B	1.99489e-10	0.44686	0.75	0.505	3.69115e-06
11	HN1	2.74538e-12	0.445739	0.727	0.436	5.07978e-08
11	RPS20	2.6926e-15	0.445734	0.984	0.904	4.98212e-11
11	CNN2	1.58134e-09	0.442683	0.578	0.346	2.92595e-05
11	CYB5R3	6.21887e-16	0.44254	0.508	0.216	1.15068e-11
11	ZYX	5.62518e-12	0.44162	0.562	0.289	1.04083e-07
11	RPS27A	3.96822e-19	0.44127	0.992	0.978	7.34239e-15
11	PGLS	2.29072e-13	0.435089	0.648	0.32	4.23852e-09
11	LAG3	3.5795e-281	0.435052	0.258	0.003	6.6231e-277
11	RPL35A	1.18177e-15	0.43489	1	0.967	2.18663e-11
11	PABPC1	8.03811e-17	0.433959	0.945	0.851	1.48729e-12
11	PPIA	1.36217e-14	0.433114	0.938	0.785	2.52043e-10
11	BASP1	5.94063e-18	0.431497	0.367	0.114	1.09919e-13
11	GCA	3.28273e-09	0.430091	0.453	0.22	6.07404e-05
11	RPL13	2.56308e-23	0.429536	0.992	0.983	4.74246e-19
11	MPEG1	5.36355e-12	0.429208	0.438	0.192	9.92417e-08
11	QPCT	5.00494e-25	0.42907	0.359	0.09	9.26064e-21
11	RPL39	2.69206e-19	0.428623	1	0.988	4.98112e-15
11	DNAJC4	1.23745e-12	0.428408	0.438	0.184	2.28966e-08
11	RPL12	4.89208e-14	0.427516	0.992	0.968	9.05182e-10
11	CAPZB	1.29867e-08	0.42534	0.773	0.558	0.000240292
11	PTRHD1	4.47489e-18	0.424793	0.531	0.204	8.27989e-14
11	RPL24	1.24631e-14	0.424129	0.953	0.863	2.30605e-10
11	PLEK	5.02029e-11	0.422709	0.523	0.262	9.28904e-07
11	P2RY6	5.38497e-30	0.419588	0.336	0.071	9.96381e-26
11	AKR7A2	6.26318e-24	0.417674	0.375	0.101	1.15888e-19
11	CORO1B	4.40326e-13	0.414878	0.484	0.21	8.14734e-09
11	RPS17	5.49968e-17	0.413536	0.992	0.932	1.01761e-12
11	IFI16	6.98684e-10	0.412467	0.523	0.256	1.29277e-05
11	RPL15	2.18989e-19	0.41099	0.984	0.971	4.05195e-15
11	CNDP2	7.84498e-22	0.410944	0.406	0.12	1.45156e-17
11	PARP1	7.82364e-13	0.410322	0.383	0.147	1.44761e-08
11	EIF4B	1.69832e-08	0.405509	0.445	0.222	0.000314239
11	TIGAR	1.76543e-21	0.401584	0.266	0.06	3.26658e-17
11	SUB1	4.22384e-13	0.400653	0.945	0.889	7.81537e-09
11	RAC1	2.20053e-08	0.399811	0.75	0.546	0.000407164
11	RPLP1	4.72108e-22	0.399166	1	0.998	8.73542e-18
11	NDUFB5	2.40341e-11	0.397705	0.602	0.305	4.44703e-07
11	PSMA6	1.25054e-10	0.397194	0.414	0.183	2.31388e-06
11	RPL36	9.5279e-18	0.396495	0.992	0.964	1.76295e-13
11	FBXO27	4.4204e-200	0.395619	0.281	0.007	8.1791e-196
11	RPL32	3.58585e-17	0.393657	1	0.989	6.6349e-13
11	CCT5	4.95556e-11	0.393194	0.461	0.208	9.16927e-07
11	RAN	1.85356e-08	0.392981	0.75	0.487	0.000342964
11	OAZ2	6.85043e-10	0.391779	0.547	0.294	1.26753e-05
11	WDR1	5.63999e-10	0.390975	0.688	0.422	1.04357e-05
11	ACTR3	2.12967e-06	0.389007	0.766	0.634	0.0394052
11	LGALS9	2.89502e-11	0.388304	0.625	0.347	5.35665e-07
11	HSPB11	1.38875e-12	0.387887	0.539	0.244	2.5696e-08
11	UNC119	1.13037e-16	0.386145	0.5	0.192	2.09153e-12
11	SCNM1	1.16412e-10	0.384733	0.422	0.188	2.15397e-06
11	NME1	3.87227e-16	0.384052	0.438	0.16	7.16486e-12
11	PARM1	2.08023e-64	0.382081	0.266	0.023	3.84904e-60
11	RPL37A	3.12406e-15	0.379055	0.969	0.961	5.78044e-11
11	HLA-DOA	7.25847e-28	0.376889	0.266	0.049	1.34303e-23
11	ATP5EP2	4.5315e-06	0.376849	0.812	0.627	0.0838463
11	ATP5L2	4.65731e-08	0.37631	0.312	0.138	0.000861741
11	RPL11	1.10247e-18	0.376211	1	0.987	2.0399e-14
11	FNBP1	3.17289e-09	0.374424	0.523	0.285	5.8708e-05
11	PAK1	6.08304e-13	0.373364	0.453	0.187	1.12554e-08
11	ADSL	3.97757e-22	0.373283	0.375	0.1	7.3597e-18
11	CSTB	7.02746e-09	0.370061	0.859	0.695	0.000130029
11	CCT8	6.238e-08	0.368144	0.539	0.3	0.00115422
11	LAP3	5.03979e-11	0.366862	0.477	0.218	9.32513e-07
11	NDUFS4	8.9344e-10	0.366039	0.461	0.222	1.65313e-05
11	CLECL1	9.54352e-13	0.365482	0.352	0.131	1.76584e-08
11	GNB2L1	2.75188e-13	0.365211	0.945	0.871	5.0918e-09
11	DNPH1	1.20058e-14	0.36455	0.336	0.113	2.22143e-10
11	CDK2AP2	1.5242e-08	0.363706	0.578	0.319	0.000282022
11	HMGA1	9.04464e-10	0.362503	0.484	0.243	1.67353e-05
11	CAT	3.32194e-13	0.362248	0.414	0.165	6.14658e-09
11	RPL30	2.70728e-15	0.361897	0.992	0.948	5.00928e-11
11	RPS3	2.31941e-14	0.360726	0.984	0.959	4.29161e-10
11	RPS25	2.89e-12	0.360201	0.977	0.962	5.34737e-08
11	PPA2	3.94477e-11	0.360099	0.453	0.198	7.29901e-07
11	LGMN	1.50768e-71	0.357315	0.281	0.023	2.78967e-67
11	RPS15	1.77783e-16	0.355082	1	0.983	3.28952e-12
11	EEF2	2.30869e-10	0.353857	0.867	0.718	4.27178e-06
11	ARF5	2.98869e-09	0.353671	0.594	0.34	5.52998e-05
11	EVI2A	3.01173e-11	0.353049	0.461	0.208	5.57261e-07
11	ATP5A1	4.6776e-08	0.352412	0.562	0.343	0.000865496
11	ATF5	6.55736e-16	0.351692	0.289	0.082	1.21331e-11
11	AC090498.1	1.2273e-06	0.350134	0.836	0.732	0.0227087
11	FGD2	2.48582e-14	0.348214	0.336	0.114	4.59952e-10
11	RPL29	5.94507e-11	0.345737	0.977	0.924	1.10002e-06
11	PEA15	2.40135e-12	0.342244	0.453	0.184	4.44322e-08
11	ST3GAL5	2.10004e-18	0.340861	0.344	0.1	3.8857e-14
11	ATP5F1	1.18026e-06	0.33981	0.594	0.384	0.0218384
11	FERMT3	2.68944e-06	0.338273	0.516	0.307	0.0497627
11	RPL10	1.25509e-18	0.337073	1	0.998	2.32229e-14
11	UBE2L3	7.75599e-06	0.335327	0.68	0.448	0.143509
11	PRCP	8.49581e-20	0.334478	0.406	0.125	1.57198e-15
11	RAP1A	2.89547e-07	0.331792	0.656	0.413	0.00535749
11	EIF3D	7.24628e-07	0.330582	0.562	0.341	0.0134078
11	ATP5E	6.63957e-12	0.330319	1	0.957	1.22852e-07
11	ATP5J2	1.40422e-05	0.330075	0.844	0.723	0.259823
11	MCM5	7.94591e-11	0.329237	0.273	0.095	1.47023e-06
11	TWF2	4.1646e-09	0.32848	0.477	0.241	7.70575e-05
11	SRP19	1.22886e-11	0.328377	0.508	0.228	2.27375e-07
11	NCKAP1L	1.88372e-11	0.327179	0.461	0.204	3.48545e-07
11	VDAC2	2.05928e-08	0.325136	0.617	0.35	0.000381028
11	COX4I1	2.78049e-10	0.325103	0.938	0.81	5.14475e-06
11	BZW2	8.10504e-18	0.321921	0.344	0.102	1.49968e-13
11	PTPRE	8.91011e-07	0.32104	0.469	0.261	0.0164864
11	PARK7	7.74268e-07	0.320441	0.742	0.52	0.0143263
11	FKBP1B	1.38376e-26	0.319866	0.32	0.068	2.56037e-22
11	HSDL2	1.53655e-22	0.318231	0.312	0.074	2.84309e-18
11	CD40	2.69409e-11	0.317404	0.289	0.103	4.98487e-07
11	RPL28	1.61603e-15	0.31678	1	0.983	2.99014e-11
11	CTNNBIP1	1.57939e-16	0.314402	0.406	0.138	2.92235e-12
11	GABARAPL2	2.68107e-05	0.314113	0.633	0.435	0.496078
11	MX1	6.11805e-08	0.308998	0.469	0.245	0.00113202
11	ENO1	6.9291e-06	0.308169	0.836	0.674	0.128209
11	SNRNP25	1.3539e-10	0.307687	0.367	0.15	2.50511e-06
11	LINC00493	4.62328e-08	0.307547	0.578	0.318	0.000855445
11	TXN2	6.56489e-10	0.307349	0.438	0.202	1.2147e-05
11	DBNL	4.41493e-11	0.306443	0.625	0.309	8.16894e-07
11	IFNGR1	5.01707e-05	0.306395	0.406	0.234	0.928308
11	SAT1	8.67537e-06	0.305586	0.938	0.854	0.16052
11	PSMB8	4.31213e-06	0.305509	0.633	0.431	0.0797873
11	NAGK	0.000318547	0.303573	0.445	0.282	1
11	SARS	3.91358e-10	0.302876	0.453	0.199	7.2413e-06
11	RAD23B	2.32528e-09	0.302704	0.516	0.251	4.30247e-05
11	VCP	2.89711e-08	0.302622	0.469	0.236	0.000536053
11	ANPEP	2.12915e-14	0.300842	0.289	0.089	3.93957e-10
11	PSMA7	0.000263391	0.299438	0.781	0.597	1
11	CXCL16	3.14358e-08	0.298507	0.438	0.219	0.000581657
11	GNB2	3.55594e-05	0.298174	0.656	0.459	0.657956
11	ELOVL5	1.89244e-08	0.297641	0.438	0.212	0.000350158
11	ZNF467	4.53464e-19	0.297254	0.273	0.068	8.39045e-15
11	EIF6	1.28034e-06	0.297223	0.617	0.381	0.0236901
11	FBL	1.33874e-13	0.296608	0.414	0.157	2.47707e-09
11	RPL38	7.79109e-07	0.292181	0.984	0.92	0.0144159
11	MRPL12	5.81783e-09	0.291455	0.328	0.14	0.000107647
11	HIGD2A	4.66715e-07	0.291241	0.719	0.492	0.00863563
11	RNASEH2C	4.88926e-05	0.288773	0.445	0.263	0.904659
11	LIMD2	1.20412e-05	0.287849	0.75	0.572	0.222799
11	NME4	1.25091e-14	0.287279	0.375	0.13	2.31456e-10
11	STX12	3.81611e-11	0.286407	0.258	0.087	7.06094e-07
11	TUBA1C	0.000110665	0.286248	0.414	0.24	1
11	MDH2	1.38255e-06	0.285413	0.531	0.309	0.0255813
11	PFKL	5.94653e-08	0.285213	0.367	0.174	0.00110029
11	CCT6A	3.73613e-10	0.28462	0.477	0.223	6.91296e-06
11	IDH2	6.63297e-11	0.28461	0.484	0.216	1.2273e-06
11	ROGDI	1.88692e-13	0.283815	0.422	0.164	3.49137e-09
11	SNRPF	1.51643e-05	0.282776	0.562	0.348	0.280585
11	CBFA2T3	1.83724e-30	0.282266	0.258	0.042	3.39944e-26
11	GLRX	0.000447289	0.282115	0.43	0.273	1
11	UQCRB	0.000446118	0.282014	0.93	0.821	1
11	PSMA3	0.000193429	0.281558	0.414	0.256	1
11	POLR1D	3.6849e-07	0.280254	0.516	0.292	0.00681817
11	DSE	4.77892e-20	0.277731	0.273	0.065	8.84243e-16
11	ANXA6	2.23133e-08	0.277724	0.656	0.376	0.000412862
11	NDUFV1	2.21718e-07	0.275647	0.391	0.193	0.00410245
11	PEBP1	2.80128e-11	0.274761	0.523	0.244	5.18322e-07
11	MVP	2.69673e-09	0.274539	0.422	0.198	4.98976e-05
11	GLIPR1	1.43916e-09	0.271631	0.453	0.204	2.66288e-05
11	SNX22	4.79448e-86	0.270143	0.258	0.016	8.87122e-82
11	UBE2A	1.29425e-06	0.270098	0.547	0.307	0.0239475
11	PFDN2	2.12066e-06	0.269724	0.57	0.34	0.0392386
11	BLOC1S2	1.85171e-06	0.268581	0.5	0.281	0.0342622
11	PABPC4	7.69645e-07	0.267942	0.469	0.247	0.0142407
11	ARL5A	1.21071e-07	0.267064	0.508	0.273	0.00224017
11	PTGES2	2.56544e-11	0.264143	0.328	0.123	4.74683e-07
11	PHB2	1.0784e-11	0.262918	0.469	0.196	1.99535e-07
11	GGCT	2.92116e-11	0.262913	0.32	0.119	5.40502e-07
11	MLX	1.40592e-07	0.262734	0.281	0.12	0.00260137
11	UBE2N	3.66645e-05	0.262288	0.602	0.375	0.678404
11	LY86	2.17171e-10	0.261797	0.461	0.203	4.01832e-06
11	LCP1	0.000574089	0.26131	0.719	0.595	1
11	RPS29	9.95546e-10	0.261252	1	0.989	1.84206e-05
11	EDF1	0.000151308	0.260928	0.812	0.642	1
11	TXNL1	7.19312e-10	0.260845	0.445	0.204	1.33094e-05
11	ATP5L	1.0072e-05	0.260535	0.93	0.864	0.186362
11	SMARCA5	7.07675e-09	0.260264	0.344	0.148	0.000130941
11	ASAP1	1.29605e-10	0.260157	0.336	0.129	2.39809e-06
11	ATP5G3	5.34911e-05	0.260095	0.766	0.57	0.989746
11	VASP	3.09004e-06	0.259616	0.766	0.503	0.0571751
11	CD86	6.36239e-09	0.259609	0.32	0.132	0.000117723
11	NMI	1.20137e-07	0.259334	0.438	0.217	0.00222289
11	BLVRB	6.94062e-09	0.258895	0.414	0.193	0.000128422
11	RAB11A	0.000378418	0.258201	0.641	0.449	1
11	ALDH2	2.07847e-11	0.25809	0.359	0.137	3.8458e-07
11	HNRNPA1	0.000743848	0.256606	0.898	0.791	1
11	RPS9	1.47177e-06	0.255353	1	0.943	0.0272322
11	EIF2S2	0.000377864	0.254569	0.484	0.319	1
11	BLOC1S6	2.991e-10	0.254442	0.367	0.148	5.53425e-06
11	WARS	1.83536e-06	0.253896	0.391	0.205	0.0339597
11	RPL41	7.49798e-13	0.252259	1	0.998	1.38735e-08
11	ARPC5	0.00114815	0.25161	0.852	0.71	1
11	C14orf2	3.05094e-05	0.251375	0.883	0.739	0.564516
11	MNDA	4.88078e-13	0.251368	0.656	0.282	9.03091e-09
11	HSPA1A	0.000910608	0.250653	0.281	0.167	1
11	CCT2	8.90789e-13	0.250572	0.367	0.133	1.64823e-08
11	DCTN2	8.7571e-12	0.250484	0.414	0.166	1.62033e-07
12	CCL17	5.78499e-89	4.25269	0.72	0.061	1.0704e-84
12	CCL19	3.0633e-263	3.35517	0.76	0.02	5.6681e-259
12	CSTA	8.21931e-35	3.12852	0.88	0.264	1.52082e-30
12	FSCN1	1.5422e-113	3.07424	0.92	0.083	2.8536e-109
12	CCL22	0	2.88602	0.7	0.008	0
12	MARCKSL1	2.42635e-58	2.37274	0.96	0.197	4.48947e-54
12	LAMP3	0	1.98903	0.74	0.014	0
12	TUBB2B	0	1.81554	0.52	0.003	0
12	CCR7	0	1.56352	0.62	0.009	0
12	TXN	1.26521e-17	1.54334	0.94	0.806	2.34101e-13
12	MARCKS	7.59863e-40	1.52019	0.78	0.159	1.40597e-35
12	IL32	4.09435e-51	1.51107	0.78	0.116	7.57578e-47
12	GSTP1	6.46751e-29	1.49719	0.98	0.433	1.19668e-24
12	LSP1	1.74847e-22	1.47866	0.94	0.557	3.2352e-18
12	EBI3	0	1.4622	0.58	0.005	0
12	HLA-DPB1	9.47441e-21	1.38881	0.94	0.522	1.75305e-16
12	MTHFD2	5.90081e-18	1.37397	0.8	0.326	1.09183e-13
12	GSN	1.23501e-19	1.37371	0.84	0.363	2.28514e-15
12	HLA-DQA1	5.40212e-25	1.31523	0.9	0.309	9.99554e-21
12	HLA-DQA2	1.5164e-26	1.30496	0.84	0.246	2.8058e-22
12	CSF2RA	1.16157e-27	1.27513	0.74	0.19	2.14924e-23
12	TUBA1C	3.76684e-20	1.23156	0.76	0.24	6.96979e-16
12	PPP1R14A	2.61123e-30	1.22831	0.52	0.082	4.83156e-26
12	CD74	1.49689e-15	1.21027	0.96	0.84	2.7697e-11
12	RP1-28O10.1	1.13526e-58	1.19026	0.26	0.011	2.10057e-54
12	UBD	0	1.18547	0.56	0.002	0
12	LAD1	0	1.16834	0.62	0.002	0
12	NCCRP1	0	1.16833	0.46	0.001	0
12	CCDC28B	7.12662e-59	1.12961	0.62	0.062	1.31864e-54
12	MAP3K13	5.27546e-21	1.12585	0.58	0.142	9.76118e-17
12	GRSF1	9.55485e-33	1.11742	0.74	0.155	1.76793e-28
12	CLIC2	1.50667e-78	1.11437	0.7	0.061	2.78779e-74
12	BASP1	2.94965e-33	1.08033	0.64	0.115	5.45773e-29
12	IL4I1	4.92224e-66	1.07982	0.56	0.046	9.10762e-62
12	RPS27L	4.58326e-14	1.04909	0.9	0.588	8.48041e-10
12	ZNF90	0.000127739	1.04279	0.56	0.262	1
12	RASSF4	1.45021e-42	1.04189	0.7	0.113	2.68331e-38
12	TMSB10	3.05529e-22	1.04126	1	0.988	5.65321e-18
12	ATOX1	3.92574e-14	1.02443	0.84	0.452	7.2638e-10
12	TBC1D4	2.5408e-123	1.01701	0.6	0.027	4.7013e-119
12	CD83	6.39931e-12	1.01051	0.74	0.455	1.18407e-07
12	GPX4	4.66931e-21	0.995802	0.96	0.753	8.63962e-17
12	HLA-DPA1	1.76617e-16	0.98396	0.96	0.538	3.26795e-12
12	BIRC3	5.29961e-12	0.963104	0.7	0.343	9.80587e-08
12	NMRK1	7.68453e-34	0.962227	0.54	0.079	1.42187e-29
12	VOPP1	7.42499e-25	0.950158	0.66	0.156	1.37385e-20
12	TNFAIP2	3.29682e-40	0.950097	0.58	0.076	6.10011e-36
12	ETV3	6.7636e-33	0.943501	0.64	0.109	1.25147e-28
12	ZFP36L1	2.22571e-16	0.938434	0.74	0.269	4.11822e-12
12	CD86	3.51645e-27	0.937296	0.64	0.132	6.50649e-23
12	LGALS2	1.02197e-22	0.93493	0.64	0.141	1.89095e-18
12	CTSH	4.50047e-17	0.925392	0.8	0.297	8.32722e-13
12	TMEM176A	1.71269e-11	0.922933	0.7	0.351	3.16899e-07
12	DUSP4	7.7036e-79	0.922891	0.54	0.034	1.4254e-74
12	PPA1	1.38149e-24	0.914492	0.7	0.173	2.55618e-20
12	NUB1	1.29835e-30	0.909486	0.6	0.106	2.40234e-26
12	CD40	1.2756e-28	0.908297	0.58	0.103	2.36024e-24
12	RELB	3.10082e-25	0.900403	0.68	0.158	5.73744e-21
12	SESN3	5.45814e-94	0.897778	0.52	0.027	1.00992e-89
12	ERICH1	3.92493e-20	0.889237	0.56	0.136	7.2623e-16
12	SNN	5.51103e-35	0.880093	0.6	0.091	1.01971e-30
12	ZFAS1	7.16082e-13	0.874923	0.84	0.581	1.32497e-08
12	ANXA3	5.83273e-74	0.873683	0.44	0.025	1.07923e-69
12	HLA-DQB1	6.11114e-13	0.867839	0.88	0.399	1.13075e-08
12	APOC1	4.19474e-16	0.865263	0.4	0.081	7.76152e-12
12	EEF1A1	5.01798e-25	0.864555	1	0.986	9.28478e-21
12	KIF2A	4.14165e-40	0.858678	0.58	0.077	7.6633e-36
12	ATF5	2.58658e-22	0.856321	0.46	0.083	4.78595e-18
12	NRP2	7.8608e-188	0.852922	0.48	0.011	1.4545e-183
12	REPIN1	1.2391e-23	0.842651	0.62	0.133	2.29271e-19
12	YPEL5	2.38902e-11	0.841632	0.82	0.543	4.4204e-07
12	HLA-DRA	1.90489e-13	0.840226	0.98	0.726	3.52462e-09
12	CFLAR	5.1704e-13	0.837202	0.78	0.338	9.56679e-09
12	RAB9A	6.47599e-41	0.8333	0.48	0.052	1.19825e-36
12	TUBB2A	1.42023e-22	0.829643	0.52	0.097	2.62785e-18
12	SMS	1.48426e-12	0.828805	0.68	0.275	2.74632e-08
12	CERS6	3.4021e-65	0.825771	0.56	0.046	6.29491e-61
12	ALDH2	6.46126e-26	0.823001	0.66	0.138	1.19553e-21
12	GPR183	9.91995e-07	0.814244	0.62	0.377	0.0183549
12	ISCU	3.67477e-16	0.791021	0.78	0.279	6.79943e-12
12	SERPINF1	5.65802e-66	0.7758	0.48	0.033	1.0469e-61
12	CST7	1.03815e-06	0.771722	0.3	0.099	0.0192089
12	REL	9.09623e-17	0.77125	0.72	0.234	1.68307e-12
12	RPS27A	2.54e-15	0.752888	1	0.978	4.69976e-11
12	PNRC1	2.92779e-08	0.74991	0.76	0.631	0.000541729
12	GRINA	1.20423e-14	0.749627	0.68	0.239	2.22819e-10
12	BTG1	2.21783e-10	0.749045	0.92	0.736	4.10365e-06
12	TUBB6	3.47505e-10	0.744661	0.38	0.103	6.42988e-06
12	KDM2B	9.27023e-34	0.743669	0.52	0.072	1.71527e-29
12	CYB5A	1.54045e-25	0.743038	0.6	0.12	2.85029e-21
12	GNG11	5.9038e-133	0.742717	0.44	0.013	1.0924e-128
12	SIAH2	4.91302e-20	0.740456	0.58	0.136	9.09055e-16
12	HMSD	0	0.739112	0.48	0.002	0
12	HSPA8	2.71869e-07	0.730007	0.86	0.59	0.00503039
12	CDKN1A	1.76169e-13	0.720195	0.82	0.339	3.25965e-09
12	TRAF1	1.65088e-53	0.711141	0.52	0.047	3.05463e-49
12	PEA15	7.60838e-17	0.71022	0.64	0.185	1.40778e-12
12	CRIP1	1.44351e-09	0.706016	0.92	0.729	2.67092e-05
12	CD80	6.7771e-22	0.701557	0.52	0.105	1.25397e-17
12	DAPP1	5.53889e-44	0.700514	0.58	0.07	1.02486e-39
12	NEK6	2.85538e-17	0.695874	0.56	0.138	5.28332e-13
12	RPL35A	6.28657e-14	0.692083	0.98	0.967	1.1632e-09
12	LRRK1	1.22563e-27	0.690905	0.48	0.072	2.26779e-23
12	GADD45A	6.25613e-14	0.689683	0.42	0.102	1.15757e-09
12	PTGIR	2.07842e-28	0.686978	0.44	0.06	3.84571e-24
12	HINT1	2.41415e-08	0.682763	0.86	0.703	0.000446691
12	ST3GAL5	2.00059e-28	0.676387	0.58	0.101	3.70169e-24
12	RPS7	9.02251e-13	0.675847	0.96	0.896	1.66944e-08
12	TNFRSF11A	3.4587e-182	0.675107	0.4	0.007	6.3997e-178
12	RPL9	2.59905e-13	0.675062	0.98	0.912	4.80903e-09
12	SYNGR2	5.33332e-08	0.673448	0.78	0.547	0.000986825
12	RPS23	4.95543e-13	0.666383	0.98	0.948	9.16904e-09
12	FAM60A	3.56579e-26	0.66308	0.62	0.12	6.59778e-22
12	TRIP10	1.4413e-162	0.662462	0.4	0.008	2.6669e-158
12	ZBTB10	4.27515e-60	0.661679	0.54	0.044	7.9103e-56
12	LY75	6.49813e-67	0.659248	0.42	0.025	1.20235e-62
12	NAP1L1	2.3131e-08	0.656758	0.8	0.46	0.000427993
12	PLEK	1.52815e-12	0.653067	0.7	0.263	2.82753e-08
12	RPS28	1.09123e-15	0.652923	1	0.984	2.0191e-11
12	ACHE	0	0.649478	0.44	0.004	0
12	RPL36	1.62096e-11	0.647843	0.98	0.964	2.99927e-07
12	PLA2G16	8.86527e-12	0.647558	0.38	0.095	1.64034e-07
12	RPL7A	1.356e-12	0.646926	0.96	0.861	2.509e-08
[truncated: 2,521 more rows]
