# Supplementary material for: Human KIT+ myeloid cells facilitate visceral metastasis by melanoma
Source: J Exp Med. 2021 Apr 15;218(6):e20182163. doi: 10.1084/jem.20182163 (PMC8056753; doi:10.1084/jem.20182163)
Supplement: Table S9 — shows KIT signature genes identified from scRNA-seq of hCD33+ cells from hNSG-SGM3 mice. [file JEM_20182163_TableS9.xlsx]

## Sheet: JEM_20182163_DataS4
symbol	KIT.pos.avg	KIT.neg.avg	logFC	pvals	adj.Pvals
KIT	1.80537	0	1.80537	0	0
TPSAB1	3.87106	2.47019	1.40088	4.95e-156	9.15e-152
TPSB2	3.5063	2.1514	1.35489	2.8e-127	5.17e-123
HPGD	2.49669	1.52052	0.976176	9.21e-165	1.7e-160
MS4A2	2.42817	1.54846	0.879708	8.8e-152	1.63e-147
CPA3	2.15716	1.28019	0.876969	1.03e-150	1.91e-146
CTSG	2.32568	1.50034	0.825347	2.15e-101	3.98e-97
HPGDS	1.96592	1.18482	0.781104	3.54e-136	6.55e-132
CCL4	3.35056	2.59968	0.75088	2.28e-90	4.21e-86
CD69	3.16677	2.42084	0.745925	1.92e-117	3.56e-113
KRT1	1.54554	0.837307	0.708232	2.34e-122	4.32e-118
GATA2	2.0663	1.36097	0.705329	3.99e-107	7.37e-103
RGS13	1.31702	0.733506	0.583515	1.24e-92	2.29e-88
ALOX5AP	2.31378	1.73565	0.578127	7.13e-74	1.32e-69
FCER1A	1.92246	1.35763	0.564822	1.1e-65	2.03e-61
CD9	1.67548	1.11112	0.564361	1.49e-88	2.75e-84
C1orf186	1.52509	0.977849	0.547239	1.34e-82	2.47e-78
MS4A3	2.00301	1.48807	0.514944	2.87e-43	5.27e-39
LTC4S	1.00789	0.501681	0.506213	9.49e-96	1.75e-91
VWA5A	1.04039	0.540661	0.499729	4.43e-87	8.19e-83
CAPG	2.28579	1.79475	0.491036	2.7e-102	4.98e-98
AC004791.2	1.00872	0.518206	0.490514	5.69e-94	1.05e-89
HDC	1.57359	1.09156	0.482033	6.19e-63	1.14e-58
CD63	2.38432	1.90455	0.479773	1.28e-91	2.37e-87
CCL3	2.16986	1.69909	0.470773	5.38e-30	9.8e-26
SLC45A3	1.11691	0.64824	0.468671	2.94e-82	5.43e-78
TCN1	1.84669	1.40427	0.442419	3.57e-30	6.5e-26
RGS1	1.83918	1.44136	0.397818	1.26e-38	2.31e-34
LAPTM5	2.71683	2.33884	0.377984	1.1e-71	2.02e-67
JUN	1.56379	1.19423	0.369558	7.11e-30	1.29e-25
IGFL2	0.695262	0.326305	0.368957	1.91e-68	3.52e-64
ANXA1	3.00113	2.63886	0.36227	1.12e-54	2.07e-50
RHOH	1.10281	0.742873	0.359936	1.08e-51	1.98e-47
ID2	2.34976	1.9983	0.351459	1.71e-38	3.13e-34
SLC18A2	0.812352	0.463508	0.348845	2.13e-59	3.92e-55
CLU	1.15483	0.8097	0.345128	2.51e-40	4.59e-36
CTSD	1.50748	1.165	0.342488	1.85e-39	3.39e-35
CD82	0.86579	0.524097	0.341692	3.09e-54	5.68e-50
PLIN2	1.0585	0.720919	0.337579	1.48e-36	2.71e-32
CCL23	1.34995	1.0158	0.334145	2.1e-28	3.82e-24
DDIT4	1.1365	0.802932	0.33357	2.69e-35	4.9e-31
BTK	1.15307	0.820542	0.332528	2.96e-42	5.43e-38
LAPTM4A	1.7335	1.40369	0.329807	5.97e-47	1.1e-42
CMA1	0.766388	0.444456	0.321932	2.66e-44	4.88e-40
GCSAML	0.929362	0.609873	0.319489	6.54e-47	1.2e-42
PRDX6	1.17935	0.860117	0.319237	1.93e-41	3.53e-37
GLUL	1.40251	1.08772	0.314783	4.39e-33	8e-29
GPR65	1.26854	0.956749	0.311786	6.48e-33	1.18e-28
PPP1R15A	2.27665	1.97557	0.301076	1.4e-41	2.56e-37
LAT	0.853652	0.558362	0.29529	3.83e-43	7.03e-39
SOCS2	1.31845	1.02805	0.290405	3.41e-24	6.17e-20
SERPINB1	1.01683	0.727204	0.289622	5.85e-30	1.06e-25
SELK	1.74147	1.45742	0.284042	4.57e-32	8.32e-28
SSR4	1.56223	1.27839	0.283832	2.82e-38	5.16e-34
CNIH1	0.978965	0.695176	0.283789	9.83e-33	1.79e-28
PRDX1	1.814	1.53265	0.281346	5.89e-35	1.08e-30
MALAT1	6.06112	5.78207	0.279049	1.16e-45	2.13e-41
RPS4X	2.92534	2.64706	0.278276	4.86e-52	8.95e-48
NPC2	1.6641	1.38928	0.27482	1.38e-31	2.51e-27
ASAH1	0.985387	0.715966	0.269421	3.04e-26	5.51e-22
H3F3B	3.77071	3.50174	0.268975	2.81e-51	5.16e-47
HES1	0.883487	0.615349	0.268137	1.36e-21	2.45e-17
MT2A	1.57767	1.31216	0.265507	7.15e-20	1.29e-15
LY6E	2.4824	2.21851	0.263884	8.42e-38	1.54e-33
RP11-354E11.2	0.565361	0.303839	0.261522	7.72e-43	1.42e-38
TSC22D1	0.650539	0.393458	0.257081	3.53e-33	6.45e-29
LDHB	1.09903	0.852908	0.24612	1.3e-23	2.36e-19
IL1RL1	0.741314	0.495379	0.245936	3.68e-33	6.72e-29
KLRG1	0.821916	0.577946	0.24397	3.45e-29	6.28e-25
SOCS1	0.774978	0.531096	0.243882	3.39e-28	6.16e-24
SRGN	3.89851	3.65687	0.241637	5.68e-36	1.04e-31
FAM110A	0.825975	0.585182	0.240793	8.74e-23	1.58e-18
RPL34	3.85302	3.61446	0.238559	2.3e-60	4.23e-56
LIF	0.628271	0.390778	0.237493	1.16e-34	2.12e-30
RP11-501J20.5	0.50818	0.274403	0.233777	9.76e-47	1.79e-42
AC020571.3	0.705912	0.472703	0.233209	4.01e-30	7.3e-26
IFITM2	2.83895	2.60648	0.232471	2.55e-19	4.57e-15
TNFSF10	1.08447	0.857096	0.22737	4.93e-18	8.81e-14
PTMA	3.68676	3.46047	0.226297	1.33e-41	2.44e-37
CTNNBL1	0.75619	0.531423	0.224767	3.72e-25	6.73e-21
TESPA1	0.528444	0.304453	0.223991	3.8e-39	6.95e-35
DBI	1.94224	1.71832	0.22392	4.81e-32	8.76e-28
RPL3	2.89183	2.67084	0.220987	7.73e-33	1.41e-28
IL13	1.27584	1.05965	0.21619	2.87e-09	4.9e-05
GRAP2	0.468887	0.25334	0.215547	2.28e-41	4.17e-37
ST3GAL4	0.793046	0.578179	0.214867	7.03e-22	1.27e-17
SAMSN1	1.38682	1.17213	0.214687	3.06e-19	5.49e-15
OST4	1.9652	1.75257	0.212629	1.13e-29	2.06e-25
AKAP12	0.761169	0.552123	0.209046	3.85e-22	6.94e-18
FTH1	5.05001	4.84152	0.208487	2.81e-44	5.15e-40
CSF2RB	1.15939	0.953001	0.206388	4.18e-16	7.42e-12
ARL4A	1.44586	1.23972	0.206134	1.16e-17	2.07e-13
BACE2	0.434978	0.229357	0.205621	1.07e-41	1.96e-37
PEPD	0.539629	0.334873	0.204756	9.68e-22	1.75e-17
LAT2	1.17571	0.973817	0.201894	3.76e-19	6.74e-15
EFHD2	0.382933	0.583857	-0.200924	5.18e-32	9.44e-28
ANXA5	0.550946	0.751934	-0.200989	1.86e-23	3.36e-19
MARCKSL1	0.137559	0.342162	-0.204603	2.54e-47	4.67e-43
MT-ND5	1.1824	1.38816	-0.205762	7.7e-16	1.37e-11
CD4	0.0819524	0.287874	-0.205922	9.6e-67	1.77e-62
DOK2	0.423049	0.629281	-0.206232	5.97e-29	1.08e-24
NINJ1	0.546508	0.753944	-0.207437	6.46e-25	1.17e-20
GLIPR2	0.621511	0.82991	-0.208398	2.55e-23	4.61e-19
NEAT1	1.60672	1.81669	-0.20997	1.22e-16	2.17e-12
C1QA	0.100458	0.312935	-0.212476	5.07e-36	9.26e-32
AQP3	0.126208	0.339469	-0.213261	1.82e-52	3.35e-48
FKBP1A	1.36858	1.58333	-0.214748	9.95e-26	1.8e-21
MARCKS	0.0570743	0.275113	-0.218038	1.14e-70	2.1e-66
PTPRE	0.197163	0.415869	-0.218706	6.63e-51	1.22e-46
RAB31	0.13447	0.353738	-0.219268	8.1e-60	1.49e-55
GPCPD1	0.123381	0.342917	-0.219536	1.15e-59	2.12e-55
CLEC10A	0.0912752	0.311653	-0.220378	2.57e-46	4.71e-42
PGK1	0.770415	0.991954	-0.221539	7.57e-24	1.37e-19
LIMD2	0.88086	1.10264	-0.221779	2.25e-19	4.04e-15
NCF2	0.195451	0.420131	-0.224681	1.84e-50	3.38e-46
CFL1	2.61754	2.84328	-0.225742	1.34e-37	2.45e-33
FLNA	0.470203	0.697436	-0.227232	4.41e-32	8.04e-28
BID	0.268345	0.497005	-0.22866	1.11e-44	2.03e-40
YWHAH	0.61508	0.844244	-0.229165	3.77e-26	6.84e-22
CTSB	0.538729	0.767909	-0.229181	1.71e-24	3.09e-20
CD44	1.37172	1.60522	-0.2335	1.64e-22	2.97e-18
HCK	0.117282	0.350809	-0.233527	1.88e-66	3.46e-62
SLC44A1	0.302773	0.536474	-0.233701	7.31e-38	1.34e-33
MT-ND4	2.85039	3.08743	-0.237045	4.82e-39	8.83e-35
CYBA	2.43672	2.67389	-0.237165	2.09e-35	3.81e-31
CD68	0.653245	0.891032	-0.237787	1.97e-24	3.57e-20
ENO1	1.1501	1.3889	-0.238802	7.97e-25	1.44e-20
CPVL	0.0821294	0.327524	-0.245394	7.34e-70	1.35e-65
ALDOA	1.39953	1.64737	-0.247847	6.99e-28	1.27e-23
KLF4	0.23752	0.485785	-0.248265	1.11e-48	2.04e-44
PTPRC	0.77674	1.02672	-0.249978	6.59e-28	1.2e-23
APLP2	0.156909	0.407677	-0.250768	2.65e-63	4.89e-59
C1orf162	0.548069	0.800397	-0.252328	5.51e-33	1e-28
TKT	0.367176	0.620158	-0.252983	7.83e-41	1.43e-36
GGT5	0.0879416	0.344675	-0.256733	8.72e-77	1.61e-72
UBC	1.77289	2.03028	-0.257386	9.29e-29	1.69e-24
FGR	0.146211	0.404425	-0.258213	3.35e-68	6.17e-64
CSF2RA	0.0676723	0.326015	-0.258342	8.33e-86	1.54e-81
SOD2	0.258948	0.518163	-0.259215	1.71e-49	3.14e-45
LRRFIP1	0.850561	1.11026	-0.259696	2.42e-27	4.39e-23
LY86	0.0875942	0.34754	-0.259946	3.86e-81	7.12e-77
PPT1	0.333601	0.594147	-0.260547	7.83e-42	1.43e-37
H2AFY	0.44859	0.710552	-0.261963	3.6e-40	6.6e-36
CFD	0.0964039	0.358914	-0.26251	1.65e-70	3.04e-66
MPEG1	0.0743287	0.338055	-0.263726	2.3e-85	4.25e-81
RP11-1143G9.4	0.183629	0.448054	-0.264425	7.8e-44	1.43e-39
ACTB	4.31371	4.5789	-0.265185	3.9e-60	7.18e-56
GLIPR1	0.0810936	0.348275	-0.267182	2.56e-85	4.72e-81
DPYSL2	0.214315	0.4816	-0.267285	4.14e-60	7.63e-56
IGSF6	0.0814114	0.348979	-0.267568	3.09e-78	5.7e-74
GAPDH	2.53125	2.7999	-0.268656	6.02e-41	1.1e-36
CORO1A	1.1201	1.38938	-0.269272	1.81e-24	3.28e-20
TUBA1B	1.40887	1.68691	-0.27804	3.61e-26	6.55e-22
CLEC12A	0.178716	0.458242	-0.279526	1.28e-64	2.37e-60
UCP2	0.554058	0.833615	-0.279557	2.87e-40	5.26e-36
RHOA	1.26348	1.54314	-0.279653	1.7e-36	3.11e-32
SAMHD1	0.122435	0.406097	-0.283662	2.88e-83	5.32e-79
FCGRT	0.237873	0.523128	-0.285255	5.17e-60	9.52e-56
MT-CO3	2.60814	2.89475	-0.286604	3.44e-50	6.32e-46
TYROBP	2.1472	2.43764	-0.290435	2.68e-48	4.93e-44
CTSZ	0.177731	0.469482	-0.291751	7.57e-70	1.4e-65
AP2S1	0.662396	0.954281	-0.291884	8.29e-39	1.52e-34
NAAA	0.228005	0.521283	-0.293278	2.36e-60	4.35e-56
RAC1	0.758761	1.05621	-0.297448	1.78e-39	3.27e-35
TSPO	1.26687	1.56534	-0.298467	5.7e-39	1.04e-34
CTSC	0.737017	1.03943	-0.302413	4.54e-34	8.28e-30
PNRC1	0.968871	1.27258	-0.303709	1.54e-35	2.81e-31
FGL2	0.0868512	0.391105	-0.304253	1.67e-90	3.08e-86
CD36	0.103702	0.408771	-0.30507	3.12e-84	5.75e-80
CXCR4	0.279235	0.59078	-0.311545	3.56e-59	6.54e-55
MT-CYB	2.08198	2.39878	-0.316795	1.07e-39	1.97e-35
CYBB	0.103421	0.422249	-0.318828	7.1e-88	1.31e-83
CLEC7A	0.105559	0.4362	-0.330641	1.93e-96	3.57e-92
MT-ND2	2.41438	2.75384	-0.339464	1.75e-52	3.23e-48
IFI30	0.0985651	0.442141	-0.343576	3.09e-97	5.71e-93
MT-ND3	2.45347	2.79872	-0.345256	2.33e-53	4.29e-49
TNFSF13B	0.104714	0.452876	-0.348162	4.4e-101	8.14e-97
MRC1	0.129103	0.484535	-0.355432	1.5e-88	2.77e-84
CFP	0.34995	0.705444	-0.355494	1.94e-60	3.57e-56
HLA-DMB	0.128704	0.486189	-0.357485	8.74e-90	1.61e-85
TMSB10	3.63663	3.99694	-0.360305	8.49e-86	1.57e-81
GRN	0.681443	1.04478	-0.36334	2.55e-46	4.68e-42
CLEC4A	0.201644	0.568101	-0.366458	1.14e-81	2.1e-77
LSP1	0.749422	1.11618	-0.366757	1.71e-51	3.14e-47
SPI1	0.774576	1.15016	-0.375588	1.84e-57	3.39e-53
G0S2	0.20344	0.57953	-0.37609	1.69e-57	3.12e-53
MT-ND1	1.44448	1.82745	-0.382975	3.03e-55	5.58e-51
JAML	0.153969	0.540462	-0.386493	3.14e-92	5.81e-88
IL1B	0.171868	0.562534	-0.390666	1.92e-75	3.55e-71
SERPINA1	0.186213	0.580567	-0.394354	1.5e-91	2.76e-87
LTB	0.703746	1.11834	-0.414589	5.42e-54	9.96e-50
CSTA	0.160751	0.578957	-0.418206	2.17e-98	4.01e-94
ANXA2	1.09179	1.51452	-0.422725	1.25e-55	2.29e-51
TYMP	0.873242	1.2998	-0.42656	4.83e-64	8.89e-60
CTSH	0.208092	0.652781	-0.444689	1.01e-95	1.87e-91
CRIP1	1.57919	2.02407	-0.444884	9.37e-39	1.71e-34
MS4A6A	0.441894	0.89347	-0.451577	2.98e-68	5.49e-64
COTL1	1.13066	1.60123	-0.470567	3.3e-77	6.09e-73
HLA-DMA	0.289259	0.764608	-0.475349	8.84e-90	1.63e-85
GSTP1	0.523995	1.00441	-0.480412	2.16e-73	3.98e-69
S100A10	1.86721	2.36133	-0.494116	7.33e-70	1.35e-65
ITGB2	0.418028	0.918123	-0.500096	9.77e-96	1.81e-91
CXCL8	1.62256	2.13389	-0.511328	3.89e-43	7.13e-39
HLA-DQA2	0.120519	0.636919	-0.5164	3.43e-115	6.35e-111
MNDA	0.17984	0.696384	-0.516544	3.86e-112	7.14e-108
FCN1	0.280565	0.811692	-0.531128	1.12e-83	2.07e-79
CTSS	0.445088	0.979291	-0.534202	4e-95	7.38e-91
S100A8	0.648579	1.19121	-0.542635	4.17e-49	7.66e-45
CST3	2.08478	2.68693	-0.602142	1.44e-82	2.66e-78
HLA-DQB1	0.446291	1.08626	-0.639965	4.59e-88	8.47e-84
S100A9	0.63787	1.29228	-0.654406	1.76e-68	3.25e-64
HLA-DQA1	0.237055	0.892159	-0.655104	2.93e-113	5.42e-109
AIF1	0.487993	1.14629	-0.658294	9.2e-96	1.7e-91
LST1	1.26448	1.92554	-0.661055	1.67e-96	3.08e-92
HLA-DPA1	0.742214	1.48355	-0.741339	2.18e-96	4.03e-92
HLA-DPB1	0.679037	1.50266	-0.823625	9.79e-112	1.81e-107
HLA-DRB1	0.813288	1.63708	-0.823792	3.52e-80	6.5e-76
CD74	1.94033	2.79796	-0.857632	2.33e-110	4.31e-106
HLA-DRB5	0.383499	1.26608	-0.882577	6.45e-130	1.19e-125
LYZ	1.15329	2.0565	-0.903216	2.89e-103	5.35e-99
HLA-DRA	1.46185	2.43818	-0.976333	2.09e-103	3.87e-99
